# Supplementary material for: ﻿New records of two roughy fish species of Hoplostethus and a confirmed record of H.crassispinus Kotlyar, 1980 (Trachichthyiformes, Trachichthyidae) from Taiwan
Source: Zookeys. 2023 Feb 22;1149:85–101. doi: 10.3897/zookeys.1149.96233 (PMC10208361; doi:10.3897/zookeys.1149.96233)
Supplement: XML Treatment for Hoplostethus [file zookeys.1149.96233-treatment1.xml]

<!DOCTYPE tp:taxon-treatment
  PUBLIC "-//TaxonX//DTD Taxonomic Treatment Publishing DTD v0 20100105//EN" "tax-treatment-NSO.dtd">
<tp:taxon-treatment xmlns:tp="http://www.plazi.org/taxpub"><tp:treatment-meta><kwd-group><label>Taxon classification</label><kwd>
                <named-content content-type="kingdom">Animalia</named-content>
              </kwd><kwd>
                <named-content content-type="order">Trachichthyiformes</named-content>
              </kwd><kwd>
                <named-content content-type="family">Trachichthyidae</named-content>
              </kwd></kwd-group><mixed-citation publication-type="journal"><person-group><name><surname>Su</surname><given-names>Yo</given-names></name><name><surname>Lin</surname><given-names>Hsiu-Chin</given-names></name><name><surname>Ho</surname><given-names>Hsuan-Ching</given-names></name></person-group><article-title>﻿New records of two roughy fish species of <italic><tp:taxon-name><tp:taxon-name-part taxon-name-part-type="genus" reg="Hoplostethus">Hoplostethus</tp:taxon-name-part></tp:taxon-name></italic> and a confirmed record of <italic><tp:taxon-name><tp:taxon-name-part taxon-name-part-type="genus" reg="Hoplostethus">H.</tp:taxon-name-part><tp:taxon-name-part taxon-name-part-type="species" reg="crassispinus">crassispinus</tp:taxon-name-part></tp:taxon-name></italic> Kotlyar, 1980 (<tp:taxon-name><tp:taxon-name-part taxon-name-part-type="order">Trachichthyiformes</tp:taxon-name-part></tp:taxon-name>, <tp:taxon-name><tp:taxon-name-part taxon-name-part-type="family">Trachichthyidae</tp:taxon-name-part></tp:taxon-name>) from Taiwan</article-title><source>Zookeys</source><day>22</day><month>02</month><year>2023</year><volume>1149</volume><fpage>85</fpage><lpage>101</lpage><pub-id pub-id-type="doi">10.3897/zookeys.1149.96233</pub-id></mixed-citation></tp:treatment-meta><tp:nomenclature><label>﻿</label><tp:taxon-name>
              <object-id xmlns:xlink="http://www.w3.org/1999/xlink" content-type="arpha" xlink:type="simple">CBA15258-643E-50D9-BFDD-5EB76CDAFDC6</object-id>
              <tp:taxon-name-part taxon-name-part-type="genus" reg="Hoplostethus">Hoplostethus</tp:taxon-name-part>
            </tp:taxon-name><tp:taxon-authority>Cuvier, 1829</tp:taxon-authority><tp:nomenclature-citation-list><tp:nomenclature-citation><tp:taxon-name>
                  <tp:taxon-name-part taxon-name-part-type="genus" reg="Hoplostethus">Hoplostethus</tp:taxon-name-part>
                </tp:taxon-name><comment>Cuvier in <xref ref-type="bibr" rid="B2">Cuvier and Valenciennes 1829</xref>: 469 (type species: <tp:taxon-name><tp:taxon-name-part taxon-name-part-type="genus" reg="Hoplostethus">Hoplostethus</tp:taxon-name-part><tp:taxon-name-part taxon-name-part-type="species" reg="mediterraneus">mediterraneus</tp:taxon-name-part></tp:taxon-name> Cuvier in <xref ref-type="bibr" rid="B2">Cuvier and Valenciennes 1829</xref>).</comment></tp:nomenclature-citation><tp:nomenclature-citation><tp:taxon-name>
                  <tp:taxon-name-part taxon-name-part-type="genus" reg="Korsogaster">Korsogaster</tp:taxon-name-part>
                </tp:taxon-name><comment>Parr, 1933: 9 (type species: <tp:taxon-name><tp:taxon-name-part taxon-name-part-type="genus" reg="Korsogaster">Korsogaster</tp:taxon-name-part><tp:taxon-name-part taxon-name-part-type="species" reg="nanus">nanus</tp:taxon-name-part></tp:taxon-name> = <tp:taxon-name><tp:taxon-name-part taxon-name-part-type="genus" reg="Hoplostethus">Hoplostethus</tp:taxon-name-part><tp:taxon-name-part taxon-name-part-type="species" reg="mediterraneus">mediterraneus</tp:taxon-name-part></tp:taxon-name>).</comment></tp:nomenclature-citation></tp:nomenclature-citation-list></tp:nomenclature><tp:treatment-sec sec-type="remarks" id="SECID0EKAAE"><title>Remarks.</title><p><italic><tp:taxon-name><tp:taxon-name-part taxon-name-part-type="genus" reg="Hoplostethus">Hoplostethus</tp:taxon-name-part></tp:taxon-name></italic> differs from other genera of <tp:taxon-name><tp:taxon-name-part taxon-name-part-type="family">Trachichthyidae</tp:taxon-name-part></tp:taxon-name> in having the following combination of characters: body depth at dorsal-fin origin &gt;40% <abbrev xmlns:xlink="http://www.w3.org/1999/xlink" xlink:title="standard length" id="ABBRID0E3AAE" xlink:type="simple">SL</abbrev>; anus situated in front of anal-fin origin; dorsal-fin spines progressively longer posteriorly and longest at last spine; lateral-line scales distinctly larger than adjacent body scales, ca 2–3 times in size; light organ absent; and vomer usually without teeth (<xref ref-type="bibr" rid="B8">Kotlyar 1996</xref>; <xref ref-type="bibr" rid="B15">Su et al. 2022</xref>).</p><p><xref ref-type="bibr" rid="B7">Kotlyar (1986)</xref> divided <italic><tp:taxon-name><tp:taxon-name-part taxon-name-part-type="genus" reg="Hoplostethus">Hoplostethus</tp:taxon-name-part></tp:taxon-name></italic> into four subgenera, <italic><tp:taxon-name><tp:taxon-name-part taxon-name-part-type="genus" reg="Hoplostethus"/><tp:taxon-name-part taxon-name-part-type="subgenus" reg="Aulohoplostethus">Aulohoplostethus</tp:taxon-name-part></tp:taxon-name></italic>, <italic><tp:taxon-name><tp:taxon-name-part taxon-name-part-type="genus" reg="Hoplostethus"/><tp:taxon-name-part taxon-name-part-type="subgenus" reg="Hoplostethus">Hoplostethus</tp:taxon-name-part></tp:taxon-name></italic>, <italic><tp:taxon-name><tp:taxon-name-part taxon-name-part-type="genus" reg="Hoplostethus"/><tp:taxon-name-part taxon-name-part-type="subgenus" reg="Leiogaster">Leiogaster</tp:taxon-name-part></tp:taxon-name></italic>, and <italic><tp:taxon-name><tp:taxon-name-part taxon-name-part-type="genus" reg="Hoplostethus"/><tp:taxon-name-part taxon-name-part-type="subgenus" reg="Macrohoplostethus">Macrohoplostethus</tp:taxon-name-part></tp:taxon-name></italic>, by their numbers of dorsal-fin soft rays, pyloric caeca, and total vertebrae, coloration of pectoral fin, simple or branched pyloric caeca, and the presence of stritationed area on body. Among those subgenera, the subgenus <tp:taxon-name><tp:taxon-name-part taxon-name-part-type="genus" reg="Hoplostethus"/><tp:taxon-name-part taxon-name-part-type="subgenus" reg="Hoplostethus">Hoplostethus</tp:taxon-name-part></tp:taxon-name> is distinguished from other subgenera in having dorsal-fin soft rays 12–14 (vs 15–19 in <italic><tp:taxon-name><tp:taxon-name-part taxon-name-part-type="genus" reg="Macrohoplostethus">Macrohoplostethus</tp:taxon-name-part></tp:taxon-name></italic>), total vertebrae 25–26 (vs 29–30 in <italic><tp:taxon-name><tp:taxon-name-part taxon-name-part-type="genus" reg="Macrohoplostethus">Macrohoplostethus</tp:taxon-name-part></tp:taxon-name></italic>), pyloric caeca &lt;50, simple and unbranched (vs &gt;60, branched in <italic><tp:taxon-name><tp:taxon-name-part taxon-name-part-type="genus" reg="Macrohoplostethus">Macrohoplostethus</tp:taxon-name-part></tp:taxon-name></italic>), pectoral fin pale (vs black in <italic><tp:taxon-name><tp:taxon-name-part taxon-name-part-type="genus" reg="Leiogaster">Leiogaster</tp:taxon-name-part></tp:taxon-name></italic>), and body without stritationed area (vs present in <italic><tp:taxon-name><tp:taxon-name-part taxon-name-part-type="genus" reg="Aulohoplostethus">Aulohoplostethus</tp:taxon-name-part></tp:taxon-name></italic>).</p><p>Among the 30 valid species in <italic><tp:taxon-name><tp:taxon-name-part taxon-name-part-type="genus" reg="Hoplostethus">Hoplostethus</tp:taxon-name-part></tp:taxon-name></italic>, one species is recognized under <italic><tp:taxon-name><tp:taxon-name-part taxon-name-part-type="genus" reg="Aulohoplostethus">Aulohoplostethus</tp:taxon-name-part></tp:taxon-name></italic>, 19 under <italic><tp:taxon-name><tp:taxon-name-part taxon-name-part-type="genus" reg="Hoplostethus">Hoplostethus</tp:taxon-name-part></tp:taxon-name></italic>, eight under <italic><tp:taxon-name><tp:taxon-name-part taxon-name-part-type="genus" reg="Leiogaster">Leiogaster</tp:taxon-name-part></tp:taxon-name></italic>, and two under <italic><tp:taxon-name><tp:taxon-name-part taxon-name-part-type="genus" reg="Macrohoplostethus">Macrohoplostethus</tp:taxon-name-part></tp:taxon-name></italic>, respectively.</p></tp:treatment-sec><ref-list><ref id="B2"><mixed-citation xmlns:xlink="http://www.w3.org/1999/xlink" xlink:type="simple"><person-group><name name-style="western"><surname>Cuvier</surname><given-names>G</given-names></name><name name-style="western"><surname>Valenciennes</surname><given-names>A</given-names></name></person-group> (<year>1829</year>) Histoire Naturelle des Poissons. Tome Quatrième. Livre Quatrième. Des Acanthoptérygiens à Joue Cuirassée. F.G. Levrault, Paris. v. 4: [i–xxvi +] 2 pp. [+ 1–518, pls 72–99, 97 bis.]</mixed-citation></ref><ref id="B8"><mixed-citation xmlns:xlink="http://www.w3.org/1999/xlink" xlink:type="simple"><person-group><name name-style="western"><surname>Kotlyar</surname><given-names>AN</given-names></name></person-group> (<year>1996</year>) <source>Beryciform Fishes of the World Ocean.</source><publisher-name>VNIRO Publishing</publisher-name>, <publisher-loc>Moscow</publisher-loc>, <size units="page">368 pp</size>. [In Russian]</mixed-citation></ref><ref id="B15"><mixed-citation xmlns:xlink="http://www.w3.org/1999/xlink" xlink:type="simple"><person-group><name name-style="western"><surname>Su</surname><given-names>Y</given-names></name><name name-style="western"><surname>Lin</surname><given-names>H-C</given-names></name><name name-style="western"><surname>Ho</surname><given-names>H-C</given-names></name></person-group> (<year>2022</year>) <article-title><italic><tp:taxon-name><tp:taxon-name-part taxon-name-part-type="genus">Hoplostethus</tp:taxon-name-part><tp:taxon-name-part taxon-name-part-type="species">roseus</tp:taxon-name-part></tp:taxon-name></italic>, a new roughy fish from the western Pacific based on morphology and DNA barcoding (family <tp:taxon-name><tp:taxon-name-part taxon-name-part-type="family">Trachichthyidae</tp:taxon-name-part></tp:taxon-name>).</article-title><source>Journal of Fish Biology</source><volume>101</volume>(<issue>3</issue>): <fpage>441</fpage>–<lpage>452</lpage>. <ext-link xlink:href="10.1111/jfb.15086" ext-link-type="doi" xlink:type="simple">https://doi.org/10.1111/jfb.15086</ext-link></mixed-citation></ref><ref id="B7"><mixed-citation xmlns:xlink="http://www.w3.org/1999/xlink" xlink:type="simple"><person-group><name name-style="western"><surname>Kotlyar</surname><given-names>AN</given-names></name></person-group> (<year>1986</year>) <article-title>Systematics and distribution of species of the genus <italic><tp:taxon-name><tp:taxon-name-part taxon-name-part-type="genus">Hoplostethus</tp:taxon-name-part></tp:taxon-name></italic> Cuvier (<tp:taxon-name><tp:taxon-name-part taxon-name-part-type="order">Beryciformes</tp:taxon-name-part></tp:taxon-name>, <tp:taxon-name><tp:taxon-name-part taxon-name-part-type="family">Trachichthyidae</tp:taxon-name-part></tp:taxon-name>). Trudy Instituta Okeanologii Imeni P.P.</article-title><source>Shirshova</source><volume>121</volume>: <fpage>97</fpage>–<lpage>140</lpage>. [In Russian]</mixed-citation></ref></ref-list></tp:taxon-treatment>
