# Supplementary material for: ﻿New records of two roughy fish species of Hoplostethus and a confirmed record of H.crassispinus Kotlyar, 1980 (Trachichthyiformes, Trachichthyidae) from Taiwan
Source: Zookeys. 2023 Feb 22;1149:85–101. doi: 10.3897/zookeys.1149.96233 (PMC10208361; doi:10.3897/zookeys.1149.96233)
Supplement: XML Treatment for Hoplostethus grandperrini [file zookeys.1149.96233-treatment2.xml]

<!DOCTYPE tp:taxon-treatment
  PUBLIC "-//TaxonX//DTD Taxonomic Treatment Publishing DTD v0 20100105//EN" "tax-treatment-NSO.dtd">
<tp:taxon-treatment xmlns:tp="http://www.plazi.org/taxpub"><tp:treatment-meta><kwd-group><label>Taxon classification</label><kwd>
                <named-content content-type="kingdom">Animalia</named-content>
              </kwd><kwd>
                <named-content content-type="order">Trachichthyiformes</named-content>
              </kwd><kwd>
                <named-content content-type="family">Trachichthyidae</named-content>
              </kwd></kwd-group><mixed-citation publication-type="journal"><person-group><name><surname>Su</surname><given-names>Yo</given-names></name><name><surname>Lin</surname><given-names>Hsiu-Chin</given-names></name><name><surname>Ho</surname><given-names>Hsuan-Ching</given-names></name></person-group><article-title>﻿New records of two roughy fish species of <italic><tp:taxon-name><tp:taxon-name-part taxon-name-part-type="genus" reg="Hoplostethus">Hoplostethus</tp:taxon-name-part></tp:taxon-name></italic> and a confirmed record of <italic><tp:taxon-name><tp:taxon-name-part taxon-name-part-type="genus" reg="Hoplostethus">H.</tp:taxon-name-part><tp:taxon-name-part taxon-name-part-type="species" reg="crassispinus">crassispinus</tp:taxon-name-part></tp:taxon-name></italic> Kotlyar, 1980 (<tp:taxon-name><tp:taxon-name-part taxon-name-part-type="order">Trachichthyiformes</tp:taxon-name-part></tp:taxon-name>, <tp:taxon-name><tp:taxon-name-part taxon-name-part-type="family">Trachichthyidae</tp:taxon-name-part></tp:taxon-name>) from Taiwan</article-title><source>Zookeys</source><day>22</day><month>02</month><year>2023</year><volume>1149</volume><fpage>85</fpage><lpage>101</lpage><pub-id pub-id-type="doi">10.3897/zookeys.1149.96233</pub-id></mixed-citation></tp:treatment-meta><tp:nomenclature><label>﻿</label><tp:taxon-name>
              <object-id xmlns:xlink="http://www.w3.org/1999/xlink" content-type="arpha" xlink:type="simple">18D3EECE-35BF-5812-9CF3-B36B0F31F093</object-id>
              <tp:taxon-name-part taxon-name-part-type="genus" reg="Hoplostethus">Hoplostethus</tp:taxon-name-part>
              <tp:taxon-name-part taxon-name-part-type="species" reg="grandperrini">grandperrini</tp:taxon-name-part>
            </tp:taxon-name><tp:taxon-authority>Roberts &amp; Gomon, 2012</tp:taxon-authority><xref ref-type="fig" rid="F1">Figs 1</xref><xref ref-type="fig" rid="F2">, 2</xref><xref ref-type="fig" rid="F3">, 3A</xref><xref ref-type="table" rid="T1">; Tables 1</xref><xref ref-type="table" rid="T2">, 2 English name: Grandperrin’s roughy Chinese name: 格蘭氏胸燧鯛</xref><tp:nomenclature-citation-list><tp:nomenclature-citation><tp:taxon-name>
                  <tp:taxon-name-part taxon-name-part-type="genus" reg="Hoplostethus">Hoplostethus</tp:taxon-name-part>
                  <tp:taxon-name-part taxon-name-part-type="species" reg="grandperrini">grandperrini</tp:taxon-name-part>
                </tp:taxon-name><comment>Roberts &amp; Gomon, 2012: 351 (type locality: New Caledonia, Norfolk Ridge, <named-content xmlns:xlink="http://www.w3.org/1999/xlink" content-type="dwc:verbatimCoordinates" xlink:type="simple"><named-content content-type="geo-json" specific-use="{&#34;type&#34;:&#34;Point&#34;,&#34;coordinates&#34;:[168.349164,-24.919164]}" id="NCID0ENHAE" xlink:type="simple">24°55'8.99"S, 168°20'56.99"E</named-content></named-content>, depth 600–675 m).</comment></tp:nomenclature-citation><tp:nomenclature-citation><tp:taxon-name>
                  <tp:taxon-name-part taxon-name-part-type="genus" reg="Hoplostethus">Hoplostethus</tp:taxon-name-part>
                  <tp:taxon-name-part taxon-name-part-type="uncertainty-rank">cf.</tp:taxon-name-part>
                  <tp:taxon-name-part taxon-name-part-type="species" reg="gigas">gigas</tp:taxon-name-part>
                </tp:taxon-name><comment>–<xref ref-type="bibr" rid="B3">Grandperrin and Lehodey 1992</xref>: 7, 26, 35.</comment></tp:nomenclature-citation></tp:nomenclature-citation-list></tp:nomenclature><tp:treatment-sec sec-type="material" id="SECID0EGIAE"><title>Material examined.</title><p>NMMB-P36039, 395 mm <abbrev xmlns:xlink="http://www.w3.org/1999/xlink" xlink:title="standard length" id="ABBRID0EMIAE" xlink:type="simple">SL</abbrev>, off the coast of Shan-hai fishing port, Pingtung, southwestern Taiwan (ca <named-content xmlns:xlink="http://www.w3.org/1999/xlink" content-type="dwc:verbatimCoordinates" xlink:type="simple"><named-content content-type="geo-json" specific-use="{&#34;type&#34;:&#34;Point&#34;,&#34;coordinates&#34;:[120.711675,21.985764]}" id="NCID0ETIAE" xlink:type="simple">21°59'08.75"N, 120°42'42.03"E</named-content></named-content>), 19 April 2014, hook and line, purchased by C.-W. Chang.</p></tp:treatment-sec><tp:treatment-sec sec-type="description" id="SECID0EYIAE"><title>Description of NMMB-P36039.</title><p>Meristic and morphometric values are provided in Tables <xref ref-type="table" rid="T1">1</xref>, <xref ref-type="table" rid="T2">2</xref>.</p><table-wrap id="T1" position="float" orientation="portrait"><label>Table 1.</label><caption><p>Meristic data of <italic><tp:taxon-name><tp:taxon-name-part taxon-name-part-type="genus" reg="Hoplostethus">Hoplostethus</tp:taxon-name-part><tp:taxon-name-part taxon-name-part-type="species" reg="grandperrini">grandperrini</tp:taxon-name-part></tp:taxon-name></italic> and <italic><tp:taxon-name><tp:taxon-name-part taxon-name-part-type="genus" reg="Hoplostethus">H.</tp:taxon-name-part><tp:taxon-name-part taxon-name-part-type="species" reg="robustispinus">robustispinus.</tp:taxon-name-part></tp:taxon-name></italic> Data of other specimens were obtained from <xref ref-type="bibr" rid="B9">Kotlyar (2011)</xref>, <xref ref-type="bibr" rid="B10">Moore and Dodd (2010)</xref>, and <xref ref-type="bibr" rid="B12">Roberts and Gomon (2012)</xref>. Paired-fin characters are presented as left/right.</p></caption><table id="TID0E12AE" rules="all"><tbody><tr><th rowspan="3" colspan="1"/><th rowspan="1" colspan="2">
                      <italic>
                        <tp:taxon-name><tp:taxon-name-part taxon-name-part-type="genus" reg="Hoplostethus">Hoplostethus</tp:taxon-name-part><tp:taxon-name-part taxon-name-part-type="species" reg="grandperrini">grandperrini</tp:taxon-name-part></tp:taxon-name>
                      </italic>
                    </th><th rowspan="1" colspan="3">
                      <italic>
                        <tp:taxon-name><tp:taxon-name-part taxon-name-part-type="genus" reg="Hoplostethus">Hoplostethus</tp:taxon-name-part><tp:taxon-name-part taxon-name-part-type="species" reg="robustispinus">robustispinus</tp:taxon-name-part></tp:taxon-name>
                      </italic>
                    </th></tr><tr><th rowspan="1" colspan="1">This study</th><th rowspan="1" colspan="1">
                      <xref ref-type="bibr" rid="B12">Roberts and Gomon (2012)</xref>
                    </th><th rowspan="1" colspan="1">This study</th><th rowspan="1" colspan="1">
                      <xref ref-type="bibr" rid="B10">Moore and Dodd (2010)</xref>
                    </th><th rowspan="1" colspan="1">
                      <xref ref-type="bibr" rid="B9">Kotlyar (2011)</xref>
                    </th></tr><tr><th rowspan="1" colspan="1">NMMB-P36039</th><th rowspan="1" colspan="1">All types (<italic>n</italic> = 2)</th><th rowspan="1" colspan="1"><abbrev xmlns:xlink="http://www.w3.org/1999/xlink" content-type="institution" xlink:title="Fisheries Research Institute, Keelung, Taiwan" id="ABBRID0EENAE" xlink:type="simple">FRIP</abbrev> 01364</th><th rowspan="1" colspan="1">Holotype</th><th rowspan="1" colspan="1">ZMMU-P22657</th></tr><tr><td rowspan="1" colspan="1">Dorsal-fin elements</td><td rowspan="1" colspan="1">VI, 13</td><td rowspan="1" colspan="1">VI, 13</td><td rowspan="1" colspan="1">VI, 13</td><td rowspan="1" colspan="1">VI, 14</td><td rowspan="1" colspan="1">VI, 13</td></tr><tr><td rowspan="1" colspan="1">Pectoral-fin elements</td><td rowspan="1" colspan="1">17/17</td><td rowspan="1" colspan="1">17–18</td><td rowspan="1" colspan="1">17/17</td><td rowspan="1" colspan="1">16–17</td><td rowspan="1" colspan="1">16/16</td></tr><tr><td rowspan="1" colspan="1">Pelvic-fin elements</td><td rowspan="1" colspan="1">I, 6/I, 6</td><td rowspan="1" colspan="1">I, 6</td><td rowspan="1" colspan="1">I, 6/I, 6</td><td rowspan="1" colspan="1">I, 6</td><td rowspan="1" colspan="1">N/A</td></tr><tr><td rowspan="1" colspan="1">Anal-fin elements</td><td rowspan="1" colspan="1">III, 9</td><td rowspan="1" colspan="1">III, 9</td><td rowspan="1" colspan="1">III, 9</td><td rowspan="1" colspan="1">III, 9</td><td rowspan="1" colspan="1">III, 9</td></tr><tr><td rowspan="1" colspan="1">Gill rakers</td><td rowspan="1" colspan="1">6+1+13=20</td><td rowspan="1" colspan="1">6+1+12–13=19–20</td><td rowspan="1" colspan="1">6+1+12=19</td><td rowspan="1" colspan="1">6+1+13=20</td><td rowspan="1" colspan="1">6+1+12=19</td></tr><tr><td rowspan="1" colspan="1">Pseudobranchial filaments</td><td rowspan="1" colspan="1">30</td><td rowspan="1" colspan="1">15 (n=1)</td><td rowspan="1" colspan="1">26</td><td rowspan="1" colspan="1">25–26</td><td rowspan="1" colspan="1">27–28</td></tr><tr><td rowspan="1" colspan="1">Lateral-line scales</td><td rowspan="1" colspan="1">28</td><td rowspan="1" colspan="1">29</td><td rowspan="1" colspan="1">28</td><td rowspan="1" colspan="1">28</td><td rowspan="1" colspan="1">28</td></tr><tr><td rowspan="1" colspan="1">Scale rows above lateral line</td><td rowspan="1" colspan="1">13</td><td rowspan="1" colspan="1">11–12</td><td rowspan="1" colspan="1">10</td><td rowspan="1" colspan="1">N/A</td><td rowspan="1" colspan="1">N/A</td></tr><tr><td rowspan="1" colspan="1">Scale rows below lateral line</td><td rowspan="1" colspan="1">23</td><td rowspan="1" colspan="1">26–35</td><td rowspan="1" colspan="1">27</td><td rowspan="1" colspan="1">N/A</td><td rowspan="1" colspan="1">N/A</td></tr><tr><td rowspan="1" colspan="1">Abdominal scutes</td><td rowspan="1" colspan="1">17</td><td rowspan="1" colspan="1">13–14</td><td rowspan="1" colspan="1">15</td><td rowspan="1" colspan="1">13</td><td rowspan="1" colspan="1">14</td></tr><tr><td rowspan="1" colspan="1">Predorsal scales</td><td rowspan="1" colspan="1">24</td><td rowspan="1" colspan="1">21–24</td><td rowspan="1" colspan="1">23</td><td rowspan="1" colspan="1">23</td><td rowspan="1" colspan="1">22</td></tr><tr><td rowspan="1" colspan="1">Pyloric caeca</td><td rowspan="1" colspan="1">44</td><td rowspan="1" colspan="1">N/A</td><td rowspan="1" colspan="1">N/A</td><td rowspan="1" colspan="1">56</td><td rowspan="1" colspan="1">50</td></tr><tr><td rowspan="1" colspan="1">Vertebrae</td><td rowspan="1" colspan="1">11+16</td><td rowspan="1" colspan="1">11+15</td><td rowspan="1" colspan="1">11+16</td><td rowspan="1" colspan="1">11+16</td><td rowspan="1" colspan="1">11+16</td></tr></tbody></table></table-wrap><table-wrap id="T2" position="float" orientation="portrait"><label>Table 2.</label><caption><p>Morphometric data of <italic><tp:taxon-name><tp:taxon-name-part taxon-name-part-type="genus" reg="Hoplostethus">Hoplostethus</tp:taxon-name-part><tp:taxon-name-part taxon-name-part-type="species" reg="grandperrini">grandperrini</tp:taxon-name-part></tp:taxon-name></italic> and <italic><tp:taxon-name><tp:taxon-name-part taxon-name-part-type="genus" reg="Hoplostethus">H.</tp:taxon-name-part><tp:taxon-name-part taxon-name-part-type="species" reg="robustispinus">robustispinus</tp:taxon-name-part></tp:taxon-name></italic>. Data of other specimens were obtained from <xref ref-type="bibr" rid="B9">Kotlyar (2011)</xref>, <xref ref-type="bibr" rid="B10">Moore and Dodd (2010)</xref>, and <xref ref-type="bibr" rid="B12">Roberts and Gomon (2012)</xref>. Abbreviations: A, anal-fin; C, caudal-fin; D, dorsal-fin; <abbrev xmlns:xlink="http://www.w3.org/1999/xlink" xlink:title="gill raker" id="ABBRID0ERWAE" xlink:type="simple">GR</abbrev>, gill raker; <abbrev xmlns:xlink="http://www.w3.org/1999/xlink" xlink:title="forehead height" id="ABBRID0EVWAE" xlink:type="simple">HF</abbrev>, forehead height; <abbrev xmlns:xlink="http://www.w3.org/1999/xlink" xlink:title="head length" id="ABBRID0EZWAE" xlink:type="simple">HL</abbrev>, head length; P, pectoral-fin; V, pelvic-fin.</p></caption><table id="TID0ELMAG" rules="all"><tbody><tr><th rowspan="3" colspan="1"/><th rowspan="1" colspan="3">
                      <italic>
                        <tp:taxon-name><tp:taxon-name-part taxon-name-part-type="genus" reg="Hoplostethus">Hoplostethus</tp:taxon-name-part><tp:taxon-name-part taxon-name-part-type="species" reg="grandperrini">grandperrini</tp:taxon-name-part></tp:taxon-name>
                      </italic>
                    </th><th rowspan="1" colspan="4">
                      <italic>
                        <tp:taxon-name><tp:taxon-name-part taxon-name-part-type="genus" reg="Hoplostethus">Hoplostethus</tp:taxon-name-part><tp:taxon-name-part taxon-name-part-type="species" reg="robustispinus">robustispinus</tp:taxon-name-part></tp:taxon-name>
                      </italic>
                    </th></tr><tr><th rowspan="1" colspan="2">This study</th><th rowspan="1" colspan="1">
                      <xref ref-type="bibr" rid="B12">Roberts and Gomon (2012)</xref>
                    </th><th rowspan="1" colspan="2">This study</th><th rowspan="1" colspan="1">
                      <xref ref-type="bibr" rid="B10">Moore and Dodd (2010)</xref>
                    </th><th rowspan="1" colspan="1">
                      <xref ref-type="bibr" rid="B9">Kotlyar (2011)</xref>
                    </th></tr><tr><th rowspan="1" colspan="2">NMMB-P36039</th><th rowspan="1" colspan="1">All types (<italic>n</italic> = 2)</th><th rowspan="1" colspan="2"><abbrev xmlns:xlink="http://www.w3.org/1999/xlink" content-type="institution" xlink:title="Fisheries Research Institute, Keelung, Taiwan" id="ABBRID0EQZAE" xlink:type="simple">FRIP</abbrev> 01364</th><th rowspan="1" colspan="1">Holotype</th><th rowspan="1" colspan="1">ZMMU-P22657</th></tr><tr><td rowspan="1" colspan="1"><abbrev xmlns:xlink="http://www.w3.org/1999/xlink" xlink:title="standard length" id="ABBRID0EA1AE" xlink:type="simple">SL</abbrev> (mm)</td><td rowspan="1" colspan="1">395</td><td rowspan="1" colspan="1"/><td rowspan="1" colspan="1">131–455</td><td rowspan="1" colspan="1">241</td><td rowspan="1" colspan="1"/><td rowspan="1" colspan="1">340</td><td rowspan="1" colspan="1">163</td></tr><tr><td rowspan="1" colspan="1"/><td rowspan="1" colspan="1">%<abbrev xmlns:xlink="http://www.w3.org/1999/xlink" xlink:title="standard length" id="ABBRID0EB2AE" xlink:type="simple">SL</abbrev></td><td rowspan="1" colspan="1">%<abbrev xmlns:xlink="http://www.w3.org/1999/xlink" xlink:title="head length" id="ABBRID0EI2AE" xlink:type="simple">HL</abbrev></td><td rowspan="1" colspan="1">%<abbrev xmlns:xlink="http://www.w3.org/1999/xlink" xlink:title="standard length" id="ABBRID0EP2AE" xlink:type="simple">SL</abbrev></td><td rowspan="1" colspan="1">%<abbrev xmlns:xlink="http://www.w3.org/1999/xlink" xlink:title="standard length" id="ABBRID0EW2AE" xlink:type="simple">SL</abbrev></td><td rowspan="1" colspan="1">%<abbrev xmlns:xlink="http://www.w3.org/1999/xlink" xlink:title="head length" id="ABBRID0E42AE" xlink:type="simple">HL</abbrev></td><td rowspan="1" colspan="1">%<abbrev xmlns:xlink="http://www.w3.org/1999/xlink" xlink:title="standard length" id="ABBRID0EE3AE" xlink:type="simple">SL</abbrev></td><td rowspan="1" colspan="1">%<abbrev xmlns:xlink="http://www.w3.org/1999/xlink" xlink:title="standard length" id="ABBRID0EL3AE" xlink:type="simple">SL</abbrev></td></tr><tr><td rowspan="1" colspan="1">
                      <abbrev xmlns:xlink="http://www.w3.org/1999/xlink" xlink:title="head length" id="ABBRID0ET3AE" xlink:type="simple">HL</abbrev>
                    </td><td rowspan="1" colspan="1">37.6</td><td rowspan="1" colspan="1"/><td rowspan="1" colspan="1">41.4–42.9</td><td rowspan="1" colspan="1">38.0</td><td rowspan="1" colspan="1"/><td rowspan="1" colspan="1">35.7</td><td rowspan="1" colspan="1">38.7</td></tr><tr><td rowspan="1" colspan="1">Head depth</td><td rowspan="1" colspan="1">39.5</td><td rowspan="1" colspan="1">105.2</td><td rowspan="1" colspan="1">N/A</td><td rowspan="1" colspan="1">37.8</td><td rowspan="1" colspan="1">99.3</td><td rowspan="1" colspan="1">40.1</td><td rowspan="1" colspan="1">43.5</td></tr><tr><td rowspan="1" colspan="1">Predorsal length</td><td rowspan="1" colspan="1">46.5</td><td rowspan="1" colspan="1">123.7</td><td rowspan="1" colspan="1">38.8–49.1</td><td rowspan="1" colspan="1">45.1</td><td rowspan="1" colspan="1">118.6</td><td rowspan="1" colspan="1">44.1</td><td rowspan="1" colspan="1">46.3</td></tr><tr><td rowspan="1" colspan="1">Prepectoral length</td><td rowspan="1" colspan="1">39.8</td><td rowspan="1" colspan="1">105.9</td><td rowspan="1" colspan="1">40.4–40.8</td><td rowspan="1" colspan="1">36.6</td><td rowspan="1" colspan="1">96.2</td><td rowspan="1" colspan="1">37.1</td><td rowspan="1" colspan="1">40.8</td></tr><tr><td rowspan="1" colspan="1">Prepelvic length</td><td rowspan="1" colspan="1">42.0</td><td rowspan="1" colspan="1">111.8</td><td rowspan="1" colspan="1">42.6–43.8</td><td rowspan="1" colspan="1">39.5</td><td rowspan="1" colspan="1">103.8</td><td rowspan="1" colspan="1">42.6</td><td rowspan="1" colspan="1">46.3</td></tr><tr><td rowspan="1" colspan="1">Preanal length</td><td rowspan="1" colspan="1">67.6</td><td rowspan="1" colspan="1">180.0</td><td rowspan="1" colspan="1">73.2–76.7</td><td rowspan="1" colspan="1">72.6</td><td rowspan="1" colspan="1">190.8</td><td rowspan="1" colspan="1">69.6</td><td rowspan="1" colspan="1">76.1</td></tr><tr><td rowspan="1" colspan="1">Snout length</td><td rowspan="1" colspan="1">8.2</td><td rowspan="1" colspan="1">21.8</td><td rowspan="1" colspan="1">9.5–10.5</td><td rowspan="1" colspan="1">7.8</td><td rowspan="1" colspan="1">20.5</td><td rowspan="1" colspan="1">10.0</td><td rowspan="1" colspan="1">9.3</td></tr><tr><td rowspan="1" colspan="1">Eye diameter</td><td rowspan="1" colspan="1">10.1</td><td rowspan="1" colspan="1">26.8</td><td rowspan="1" colspan="1">9.6–12.5</td><td rowspan="1" colspan="1">11.0</td><td rowspan="1" colspan="1">28.8</td><td rowspan="1" colspan="1">9.4</td><td rowspan="1" colspan="1">11.7</td></tr><tr><td rowspan="1" colspan="1">Interorbital length</td><td rowspan="1" colspan="1">13.6</td><td rowspan="1" colspan="1">36.3</td><td rowspan="1" colspan="1">13.4–14.1</td><td rowspan="1" colspan="1">12.0</td><td rowspan="1" colspan="1">31.6</td><td rowspan="1" colspan="1">11.2</td><td rowspan="1" colspan="1">11.7</td></tr><tr><td rowspan="1" colspan="1">Upper-jaw length</td><td rowspan="1" colspan="1">25.6</td><td rowspan="1" colspan="1">68.1</td><td rowspan="1" colspan="1">26.3–30.4</td><td rowspan="1" colspan="1">25.9</td><td rowspan="1" colspan="1">68.2</td><td rowspan="1" colspan="1">24.9</td><td rowspan="1" colspan="1">26.1</td></tr><tr><td rowspan="1" colspan="1">Lower-jaw length</td><td rowspan="1" colspan="1">26.8</td><td rowspan="1" colspan="1">71.3</td><td rowspan="1" colspan="1">28.6–31.1</td><td rowspan="1" colspan="1">26.2</td><td rowspan="1" colspan="1">68.8</td><td rowspan="1" colspan="1">24.2</td><td rowspan="1" colspan="1">26.1</td></tr><tr><td rowspan="1" colspan="1">HF1</td><td rowspan="1" colspan="1">3.2</td><td rowspan="1" colspan="1">8.4</td><td rowspan="1" colspan="1">N/A</td><td rowspan="1" colspan="1">4.2</td><td rowspan="1" colspan="1">11.0</td><td rowspan="1" colspan="1">N/A</td><td rowspan="1" colspan="1">3.7</td></tr><tr><td rowspan="1" colspan="1">HF2</td><td rowspan="1" colspan="1">6.7</td><td rowspan="1" colspan="1">17.8</td><td rowspan="1" colspan="1">41.0–44.2</td><td rowspan="1" colspan="1">6.1</td><td rowspan="1" colspan="1">16.1</td><td rowspan="1" colspan="1">N/A</td><td rowspan="1" colspan="1">N/A</td></tr><tr><td rowspan="1" colspan="1">Postorbital length</td><td rowspan="1" colspan="1">18.5</td><td rowspan="1" colspan="1">49.3</td><td rowspan="1" colspan="1">22.0–22.4</td><td rowspan="1" colspan="1">19.6</td><td rowspan="1" colspan="1">51.4</td><td rowspan="1" colspan="1">18.8</td><td rowspan="1" colspan="1">18.4</td></tr><tr><td rowspan="1" colspan="1">P length</td><td rowspan="1" colspan="1">24.8</td><td rowspan="1" colspan="1">66.1</td><td rowspan="1" colspan="1">25.2–34.0</td><td rowspan="1" colspan="1">33.2</td><td rowspan="1" colspan="1">87.4</td><td rowspan="1" colspan="1">27.8</td><td rowspan="1" colspan="1">28.2</td></tr><tr><td rowspan="1" colspan="1">D–P length</td><td rowspan="1" colspan="1">32.9</td><td rowspan="1" colspan="1">87.5</td><td rowspan="1" colspan="1">N/A</td><td rowspan="1" colspan="1">36.0</td><td rowspan="1" colspan="1">94.5</td><td rowspan="1" colspan="1">N/A</td><td rowspan="1" colspan="1">N/A</td></tr><tr><td rowspan="1" colspan="1">D–V length</td><td rowspan="1" colspan="1">48.8</td><td rowspan="1" colspan="1">130.0</td><td rowspan="1" colspan="1">N/A</td><td rowspan="1" colspan="1">46.2</td><td rowspan="1" colspan="1">121.4</td><td rowspan="1" colspan="1">N/A</td><td rowspan="1" colspan="1">N/A</td></tr><tr><td rowspan="1" colspan="1">Body height</td><td rowspan="1" colspan="1">49.4</td><td rowspan="1" colspan="1">131.4</td><td rowspan="1" colspan="1">53.2–55.6</td><td rowspan="1" colspan="1">47.7</td><td rowspan="1" colspan="1">125.3</td><td rowspan="1" colspan="1">46.4</td><td rowspan="1" colspan="1">50.9</td></tr><tr><td rowspan="1" colspan="1">V length</td><td rowspan="1" colspan="1">18.5</td><td rowspan="1" colspan="1">49.4</td><td rowspan="1" colspan="1">N/A</td><td rowspan="1" colspan="1">21.3</td><td rowspan="1" colspan="1">56.1</td><td rowspan="1" colspan="1">19.5</td><td rowspan="1" colspan="1">23.0</td></tr><tr><td rowspan="1" colspan="1">V spine length</td><td rowspan="1" colspan="1">13.9</td><td rowspan="1" colspan="1">36.9</td><td rowspan="1" colspan="1">N/A</td><td rowspan="1" colspan="1">16.4</td><td rowspan="1" colspan="1">43.1</td><td rowspan="1" colspan="1">N/A</td><td rowspan="1" colspan="1">N/A</td></tr><tr><td rowspan="1" colspan="1">P–V length</td><td rowspan="1" colspan="1">14.3</td><td rowspan="1" colspan="1">38.1</td><td rowspan="1" colspan="1">15.8–18.3</td><td rowspan="1" colspan="1">10.7</td><td rowspan="1" colspan="1">28.0</td><td rowspan="1" colspan="1">N/A</td><td rowspan="1" colspan="1">10.4</td></tr><tr><td rowspan="1" colspan="1">D–A length</td><td rowspan="1" colspan="1">49.5</td><td rowspan="1" colspan="1">131.7</td><td rowspan="1" colspan="1">N/A</td><td rowspan="1" colspan="1">50.5</td><td rowspan="1" colspan="1">132.6</td><td rowspan="1" colspan="1">N/A</td><td rowspan="1" colspan="1">N/A</td></tr><tr><td rowspan="1" colspan="1">V–A length</td><td rowspan="1" colspan="1">32.1</td><td rowspan="1" colspan="1">85.6</td><td rowspan="1" colspan="1">35.5–42.4</td><td rowspan="1" colspan="1">39.3</td><td rowspan="1" colspan="1">103.4</td><td rowspan="1" colspan="1">38.7</td><td rowspan="1" colspan="1">36.8</td></tr><tr><td rowspan="1" colspan="1">D length</td><td rowspan="1" colspan="1">38.2</td><td rowspan="1" colspan="1">101.7</td><td rowspan="1" colspan="1">36.0–38.3</td><td rowspan="1" colspan="1">36.8</td><td rowspan="1" colspan="1">96.7</td><td rowspan="1" colspan="1">37.9</td><td rowspan="1" colspan="1">40.5</td></tr><tr><td rowspan="1" colspan="1">D height</td><td rowspan="1" colspan="1">18.0</td><td rowspan="1" colspan="1">48.0</td><td rowspan="1" colspan="1">N/A</td><td rowspan="1" colspan="1">broken</td><td rowspan="1" colspan="1"/><td rowspan="1" colspan="1">N/A</td><td rowspan="1" colspan="1">N/A</td></tr><tr><td rowspan="1" colspan="1">1<sup>st</sup> D spine length</td><td rowspan="1" colspan="1">4.9</td><td rowspan="1" colspan="1">12.9</td><td rowspan="1" colspan="1">2.9–4.7</td><td rowspan="1" colspan="1">4.3</td><td rowspan="1" colspan="1">11.3</td><td rowspan="1" colspan="1">N/A</td><td rowspan="1" colspan="1">N/A</td></tr><tr><td rowspan="1" colspan="1">2<sup>nd</sup> D spine length</td><td rowspan="1" colspan="1">7.2</td><td rowspan="1" colspan="1">19.1</td><td rowspan="1" colspan="1">4.1–8.9</td><td rowspan="1" colspan="1">7.0</td><td rowspan="1" colspan="1">18.5</td><td rowspan="1" colspan="1">N/A</td><td rowspan="1" colspan="1">N/A</td></tr><tr><td rowspan="1" colspan="1">Last D spine length</td><td rowspan="1" colspan="1">12.4</td><td rowspan="1" colspan="1">32.9</td><td rowspan="1" colspan="1">12.1–17.6</td><td rowspan="1" colspan="1">16.9</td><td rowspan="1" colspan="1">44.3</td><td rowspan="1" colspan="1">N/A</td><td rowspan="1" colspan="1">N/A</td></tr><tr><td rowspan="1" colspan="1">A length</td><td rowspan="1" colspan="1">15.8</td><td rowspan="1" colspan="1">42.1</td><td rowspan="1" colspan="1">15.8–18.3</td><td rowspan="1" colspan="1">17.8</td><td rowspan="1" colspan="1">46.7</td><td rowspan="1" colspan="1">16.1</td><td rowspan="1" colspan="1">19.0</td></tr><tr><td rowspan="1" colspan="1">A height</td><td rowspan="1" colspan="1">15.0</td><td rowspan="1" colspan="1">39.8</td><td rowspan="1" colspan="1">N/A</td><td rowspan="1" colspan="1">12.7</td><td rowspan="1" colspan="1">33.3</td><td rowspan="1" colspan="1">N/A</td><td rowspan="1" colspan="1">N/A</td></tr><tr><td rowspan="1" colspan="1">3<sup>rd</sup> A spine length</td><td rowspan="1" colspan="1">9.7</td><td rowspan="1" colspan="1">25.7</td><td rowspan="1" colspan="1">7.7–13.3</td><td rowspan="1" colspan="1">12.4</td><td rowspan="1" colspan="1">32.6</td><td rowspan="1" colspan="1">N/A</td><td rowspan="1" colspan="1">N/A</td></tr><tr><td rowspan="1" colspan="1">Postanal length</td><td rowspan="1" colspan="1">23.1</td><td rowspan="1" colspan="1">61.5</td><td rowspan="1" colspan="1">N/A</td><td rowspan="1" colspan="1">22.5</td><td rowspan="1" colspan="1">59.1</td><td rowspan="1" colspan="1">N/A</td><td rowspan="1" colspan="1">20.9</td></tr><tr><td rowspan="1" colspan="1">Postdorsal length</td><td rowspan="1" colspan="1">27.3</td><td rowspan="1" colspan="1">72.6</td><td rowspan="1" colspan="1">N/A</td><td rowspan="1" colspan="1">22.7</td><td rowspan="1" colspan="1">59.8</td><td rowspan="1" colspan="1">N/A</td><td rowspan="1" colspan="1">23.9</td></tr><tr><td rowspan="1" colspan="1">Caudal-peduncle height</td><td rowspan="1" colspan="1">11.5</td><td rowspan="1" colspan="1">30.6</td><td rowspan="1" colspan="1">12.5–13.0</td><td rowspan="1" colspan="1">11.1</td><td rowspan="1" colspan="1">29.2</td><td rowspan="1" colspan="1">11.6</td><td rowspan="1" colspan="1">9.6</td></tr><tr><td rowspan="1" colspan="1">C length</td><td rowspan="1" colspan="1">25.4</td><td rowspan="1" colspan="1">67.5</td><td rowspan="1" colspan="1">N/A</td><td rowspan="1" colspan="1">broken</td><td rowspan="1" colspan="1"/><td rowspan="1" colspan="1">N/A</td><td rowspan="1" colspan="1">N/A</td></tr><tr><td rowspan="1" colspan="1">Longest <abbrev xmlns:xlink="http://www.w3.org/1999/xlink" xlink:title="gill raker" id="ABBRID0ENYAG" xlink:type="simple">GR</abbrev></td><td rowspan="1" colspan="1">7.1</td><td rowspan="1" colspan="1">18.9</td><td rowspan="1" colspan="1">N/A</td><td rowspan="1" colspan="1">6.7</td><td rowspan="1" colspan="1">17.6</td><td rowspan="1" colspan="1">7.0</td><td rowspan="1" colspan="1">7.4</td></tr><tr><td rowspan="1" colspan="1">Gill filament at angle</td><td rowspan="1" colspan="1">2.4</td><td rowspan="1" colspan="1">6.3</td><td rowspan="1" colspan="1">N/A</td><td rowspan="1" colspan="1">1.9</td><td rowspan="1" colspan="1">4.9</td><td rowspan="1" colspan="1">N/A</td><td rowspan="1" colspan="1">N/A</td></tr><tr><td rowspan="1" colspan="1">Longest pseudobranchial filament</td><td rowspan="1" colspan="1">4.4</td><td rowspan="1" colspan="1">11.6</td><td rowspan="1" colspan="1">N/A</td><td rowspan="1" colspan="1">3.8</td><td rowspan="1" colspan="1">10.0</td><td rowspan="1" colspan="1">N/A</td><td rowspan="1" colspan="1">4.3</td></tr></tbody></table></table-wrap><p>Dorsal-fin rays VI, 13; pectoral-fin rays 17/17; pelvic-fin rays I, 6/I, 6; anal-fin rays III, 9; principal caudal-fin rays 10+9=19, uppermost and lowermost rays unbranched; procurrent caudal-fin rays 7 dorsally and 7 ventrally; gill rakers on outer surface of first-gill arch 6+1+13=20; lateral-line scales 28; scale rows between dorsal-fin origin and lateral line 13, scale rows between anal-fin origin and lateral line 23; predorsal scales 24; abdominal scutes 17; vertebrae 11+16=27; pyloric caeca 44; pseudobranchial filaments 30; branchiostegal rays 8; supraneural and pterygiophore insertion formula: 0/0/2+1/1/1/1 (spinous dorsal fin only).</p><p>Body oblong, distinctly longer than deep, depth at dorsal-fin origin 2.0 in <abbrev xmlns:xlink="http://www.w3.org/1999/xlink" xlink:title="standard length" id="ABBRID0E11AG" xlink:type="simple">SL</abbrev>. Head large, its length 2.7 in <abbrev xmlns:xlink="http://www.w3.org/1999/xlink" xlink:title="standard length" id="ABBRID0E51AG" xlink:type="simple">SL</abbrev>, its height subequal to its length, 1.0 in <abbrev xmlns:xlink="http://www.w3.org/1999/xlink" xlink:title="head length" id="ABBRID0EC2AG" xlink:type="simple">HL</abbrev>; upper profile in front of dorsal fin slightly curved to back of head, with somewhat concave forehead, and abrupt downturn above maxilla; forehead broad, HF1 11.9 and HF2 5.6 in <abbrev xmlns:xlink="http://www.w3.org/1999/xlink" xlink:title="head length" id="ABBRID0EG2AG" xlink:type="simple">HL</abbrev>; eyes of moderate size, 3.7 in <abbrev xmlns:xlink="http://www.w3.org/1999/xlink" xlink:title="head length" id="ABBRID0EK2AG" xlink:type="simple">HL</abbrev>; snout length 4.6 in <abbrev xmlns:xlink="http://www.w3.org/1999/xlink" xlink:title="head length" id="ABBRID0EO2AG" xlink:type="simple">HL</abbrev>; space between eyes convex and broad, interorbital width 2.8 in <abbrev xmlns:xlink="http://www.w3.org/1999/xlink" xlink:title="head length" id="ABBRID0ES2AG" xlink:type="simple">HL</abbrev>; crests on head bones well developed and covered with rather long spinules.</p><p>Mouth large, posterior end of maxilla extending beyond vertical through posterior margin of eye. Nostrils right before anterior margin of eye, on horizontal about through center of eye; posterior nostril distinctly larger than anterior nostril; eyes rather ventrally placed, upper margin of eye on horizontal through lateral-line origin.</p><p>Most of lateral and medial surfaces of premaxilla and dentary covered with villiform teeth, those on medial surface rather conical; no teeth at symphyseal notch of premaxilla and knob at symphysis of dentaries. Narrow band of villiform teeth on palatine; vomer toothless. Gill rakers on first and second arch rod-shaped, laterally compressed, with small conical teeth on tips and inner surfaces; those in outer row of first arch longest; those on inner row of first arch and both inner and outer rows of second and third arches short; small tooth patches, forming bumps on midline of outer three arches; large tooth patches present on fourth ceratobranchial arch. Large, oval patch of villiform teeth on fifth ceratobranchial. Large, slightly oval tooth patch on second pharyngobranchial. Large teardrop-like tooth patch on third pharyngeal arch.</p><p>Preopercular spine short, its tip not reaching pelvic-fin base. Longest gill raker 0.7 in eye diameter; gill filaments at angle of first gill arch very short, ca 4.3 in eye diameter, and ca 1.8 in length of longest pseudobranchial filaments.</p><p>Body scales firmly attached, cycloid scales present on pectoral-fin region, elsewhere covered with ctenoid scales armored with rather long spinules (Fig. <xref ref-type="fig" rid="F2">2A</xref>); isthmus and gular region naked; lateral-line scales enlarged, ca 2–3 times size of body scales; center of each lateral-line scale without distinct spine; enlarged scales (scutes) covering abdomen region, their bases covered with body scales, all scutes with single tip; predorsal scales not enlarged and not forming distinct ridge (Fig. <xref ref-type="fig" rid="F2">2B</xref>).</p><p>Dorsal-fin spines progressively longer posteriorly, greatest increase in length from first to fourth spine; first ray unbranched, others branched; outer margin of dorsal-fin rays nearly straight. Pectoral fin truncated, slightly rounded; short, not reaching vertical through anal-fin origin. Pelvic fin short, reaching 11<sup>th</sup> abdominal scute. Pyloric caeca pale, unbranched.</p></tp:treatment-sec><tp:treatment-sec sec-type="Coloration" id="SECID0EH3AG"><title>Coloration.</title><p>Fresh coloration unknown, presumably a reddish body color as shown by <xref ref-type="bibr" rid="B12">Roberts and Gomon (2012</xref>: fig. 6). Preserved specimen uniformly pale, slightly yellowish (Fig. <xref ref-type="fig" rid="F1">1</xref>), membranes on head region lighter than body color. Anal- and caudal-fin rays with black pigmentation near base (Fig. <xref ref-type="fig" rid="F2">2C</xref>). Oral cavity, including underside of tongue white, with very scarce black pigmentation (Fig. <xref ref-type="fig" rid="F3">3A</xref>). Inner side of opercle black. Peritoneum and stomach black.</p><fig id="F1" position="float" orientation="portrait"><object-id xmlns:xlink="http://www.w3.org/1999/xlink" content-type="doi" xlink:type="simple">10.3897/zookeys.1149.96233.figure1</object-id><object-id xmlns:xlink="http://www.w3.org/1999/xlink" content-type="arpha" xlink:type="simple">5DCFFFAB-02D3-5C32-B278-26412E839A3C</object-id><label>Figure 1.</label><caption><p><italic><tp:taxon-name><tp:taxon-name-part taxon-name-part-type="genus" reg="Hoplostethus">Hoplostethus</tp:taxon-name-part><tp:taxon-name-part taxon-name-part-type="species" reg="grandperrini">grandperrini</tp:taxon-name-part></tp:taxon-name></italic> Roberts &amp; Gomon, 2012. NMMB-P36039, 395 mm <abbrev xmlns:xlink="http://www.w3.org/1999/xlink" xlink:title="standard length" id="ABBRID0EQ4AG" xlink:type="simple">SL</abbrev>, Pingtung, Taiwan.</p></caption><graphic xmlns:xlink="http://www.w3.org/1999/xlink" xlink:href="zookeys-1149-085_article-96233__-g001.jpg" position="float" orientation="portrait" xlink:type="simple" id="oo_814224.jpg"><uri content-type="original_file" xlink:type="simple">https://binary.pensoft.net/fig/814224</uri></graphic></fig><fig id="F2" position="float" orientation="portrait"><object-id xmlns:xlink="http://www.w3.org/1999/xlink" content-type="doi" xlink:type="simple">10.3897/zookeys.1149.96233.figure2</object-id><object-id xmlns:xlink="http://www.w3.org/1999/xlink" content-type="arpha" xlink:type="simple">06D01FD6-84C3-554D-9578-942C504923FD</object-id><label>Figure 2.</label><caption><p><italic><tp:taxon-name><tp:taxon-name-part taxon-name-part-type="genus" reg="Hoplostethus">Hoplostethus</tp:taxon-name-part><tp:taxon-name-part taxon-name-part-type="species" reg="grandperrini">grandperrini</tp:taxon-name-part></tp:taxon-name></italic>, NMMB-P36039, 395 mm <abbrev xmlns:xlink="http://www.w3.org/1999/xlink" xlink:title="standard length" id="ABBRID0EM5AG" xlink:type="simple">SL</abbrev><bold>A</bold> scales on the dorsal side of the body featuring long spinules <bold>B</bold> predorsal scales <bold>C</bold> caudal-fin pigmentation. Figs not to scale.</p></caption><graphic xmlns:xlink="http://www.w3.org/1999/xlink" xlink:href="zookeys-1149-085_article-96233__-g002.jpg" position="float" orientation="portrait" xlink:type="simple" id="oo_814225.jpg"><uri content-type="original_file" xlink:type="simple">https://binary.pensoft.net/fig/814225</uri></graphic></fig></tp:treatment-sec><tp:treatment-sec sec-type="distribution" id="SECID0E25AG"><title>Distribution.</title><p>Previously, only type series collected between 600 and 675 m deep off the coast of New Caledonia were known. Our specimen represents the second record and a range extension to the Northern Hemisphere, suggesting a wide distribution in the western Pacific Ocean.</p></tp:treatment-sec><tp:treatment-sec sec-type="remarks" id="SECID0EA6AG"><title>Remarks.</title><p>The present specimen was identified as <italic><tp:taxon-name><tp:taxon-name-part taxon-name-part-type="genus" reg="Hoplostethus">H.</tp:taxon-name-part><tp:taxon-name-part taxon-name-part-type="species" reg="grandperrini">grandperrini</tp:taxon-name-part></tp:taxon-name></italic> by having a pale oral cavity, a short pectoral fin with its tip not reaching a vertical through the anal-fin origin, predorsal scales not enlarged and forming a distinct ridge, head bones covered with long spinules, ctenoid scales on body with rather long spinules, and a larger size, exceeding 300 mm <abbrev xmlns:xlink="http://www.w3.org/1999/xlink" xlink:title="standard length" id="ABBRID0ER6AG" xlink:type="simple">SL</abbrev> (<xref ref-type="bibr" rid="B12">Roberts and Gomon 2012</xref>).</p><p><italic><tp:taxon-name><tp:taxon-name-part taxon-name-part-type="genus" reg="Hoplostethus">Hoplostethus</tp:taxon-name-part><tp:taxon-name-part taxon-name-part-type="species" reg="grandperrini">grandperrini</tp:taxon-name-part></tp:taxon-name></italic> can be distinguished from other species of <italic><tp:taxon-name><tp:taxon-name-part taxon-name-part-type="genus" reg="Hoplostethus">Hoplostethus</tp:taxon-name-part></tp:taxon-name></italic> co-occurring in Taiwan by having the following characters: a pale oral cavity, including the underside of the tongue (vs uniformly black oral cavity in both <italic><tp:taxon-name><tp:taxon-name-part taxon-name-part-type="genus" reg="Hoplostethus">H.</tp:taxon-name-part><tp:taxon-name-part taxon-name-part-type="species" reg="japonicus">japonicus</tp:taxon-name-part></tp:taxon-name></italic> and <italic><tp:taxon-name><tp:taxon-name-part taxon-name-part-type="genus" reg="Hoplostethus">H.</tp:taxon-name-part><tp:taxon-name-part taxon-name-part-type="species" reg="roseus">roseus</tp:taxon-name-part></tp:taxon-name></italic>), a short pectoral fin with its tip not reaching a vertical through the anal-fin origin (vs a long pectoral fin exceeding beyond a vertical through the anal-fin origin in <italic><tp:taxon-name><tp:taxon-name-part taxon-name-part-type="genus" reg="Hoplostethus">H.</tp:taxon-name-part><tp:taxon-name-part taxon-name-part-type="species" reg="japonicus">japonicus</tp:taxon-name-part></tp:taxon-name></italic> and <italic><tp:taxon-name><tp:taxon-name-part taxon-name-part-type="genus" reg="Hoplostethus">H.</tp:taxon-name-part></tp:taxon-name></italic> sp.; sensu <xref ref-type="bibr" rid="B15">Su et al. 2022</xref>).</p><p>In comparison to the data provided by <xref ref-type="bibr" rid="B12">Roberts and Gomon (2012)</xref>, our specimen has a higher number of abdominal scutes (17, vs 13–14) and pseudobranchial filaments (30, vs 15), a slightly lower number of lateral-line scales (28, vs 29) and fewer scale rows below the lateral line (23, vs 26–35), and some slightly different morphometric characters (e.g., smaller head length, prepectoral length, and prepelvic length; Tables <xref ref-type="table" rid="T1">1</xref>, <xref ref-type="table" rid="T2">2</xref>). These values are rather distinct, and additional research may reveal whether the Taiwanese population represents a different species. It is also notable that the forehead length (HF2) of our species is 6.7%, distinctly different from 41.0–44.2% <abbrev xmlns:xlink="http://www.w3.org/1999/xlink" xlink:title="standard length" id="ABBRID0EHCBG" xlink:type="simple">SL</abbrev> provided by <xref ref-type="bibr" rid="B12">Roberts and Gomon (2012)</xref>. Based on our previous data (e.g., 3.7–7.9% <abbrev xmlns:xlink="http://www.w3.org/1999/xlink" xlink:title="standard length" id="ABBRID0EPCBG" xlink:type="simple">SL</abbrev> in specimens examined by <xref ref-type="bibr" rid="B15">Su et al. 2022</xref>), it is likely that they were referring to “head height” rather than “forehead height”.</p></tp:treatment-sec><tp:treatment-sec><!--Section generated to contain objects referenced in tp:taxon-treatment.--><fig id="F3" position="float" orientation="portrait"><object-id xmlns:xlink="http://www.w3.org/1999/xlink" content-type="doi" xlink:type="simple">10.3897/zookeys.1149.96233.figure3</object-id><object-id xmlns:xlink="http://www.w3.org/1999/xlink" content-type="arpha" xlink:type="simple">6825D87F-E3D3-533F-8F60-F200CABA3659</object-id><label>Figure 3.</label><caption><p>Coloration of oral cavities of <italic><tp:taxon-name><tp:taxon-name-part taxon-name-part-type="genus" reg="Hoplostethus">Hoplostethus</tp:taxon-name-part></tp:taxon-name></italic> species <bold>A</bold><italic><tp:taxon-name><tp:taxon-name-part taxon-name-part-type="genus" reg="Hoplostethus">H.</tp:taxon-name-part><tp:taxon-name-part taxon-name-part-type="species" reg="grandperrini">grandperrini</tp:taxon-name-part></tp:taxon-name></italic>, NMMB-P36039, 395 mm <abbrev xmlns:xlink="http://www.w3.org/1999/xlink" xlink:title="standard length" id="ABBRID0ERJBG" xlink:type="simple">SL</abbrev>, preserved <bold>B</bold><italic><tp:taxon-name><tp:taxon-name-part taxon-name-part-type="genus" reg="Hoplostethus">H.</tp:taxon-name-part><tp:taxon-name-part taxon-name-part-type="species" reg="robustispinus">robustispinus</tp:taxon-name-part></tp:taxon-name></italic>, FRIP01364, 241 mm <abbrev xmlns:xlink="http://www.w3.org/1999/xlink" xlink:title="standard length" id="ABBRID0ECKBG" xlink:type="simple">SL</abbrev>, preserved.</p></caption><graphic xmlns:xlink="http://www.w3.org/1999/xlink" xlink:href="zookeys-1149-085_article-96233__-g003.jpg" position="float" orientation="portrait" xlink:type="simple" id="oo_814226.jpg"><uri content-type="original_file" xlink:type="simple">https://binary.pensoft.net/fig/814226</uri></graphic></fig></tp:treatment-sec><ref-list><ref id="B9"><mixed-citation xmlns:xlink="http://www.w3.org/1999/xlink" xlink:type="simple"><person-group><name name-style="western"><surname>Kotlyar</surname><given-names>AN</given-names></name></person-group> (<year>2011</year>) <article-title><italic><tp:taxon-name><tp:taxon-name-part taxon-name-part-type="genus">Hoplostethus</tp:taxon-name-part><tp:taxon-name-part taxon-name-part-type="species">robustispinus</tp:taxon-name-part></tp:taxon-name></italic> (<tp:taxon-name><tp:taxon-name-part taxon-name-part-type="family">Trachichthyidae</tp:taxon-name-part></tp:taxon-name>) from the South China Sea.</article-title><source>Journal of Ichthyology</source><volume>51</volume>(<issue>6</issue>): <fpage>484</fpage>–<lpage>486</lpage>. <ext-link xlink:href="10.1134/S0032945211040096" ext-link-type="doi" xlink:type="simple">https://doi.org/10.1134/S0032945211040096</ext-link></mixed-citation></ref><ref id="B10"><mixed-citation xmlns:xlink="http://www.w3.org/1999/xlink" xlink:type="simple"><person-group><name name-style="western"><surname>Moore</surname><given-names>JA</given-names></name><name name-style="western"><surname>Dodd</surname><given-names>KA</given-names></name></person-group> (<year>2010</year>) <article-title>A new species of the roughy genus <italic><tp:taxon-name><tp:taxon-name-part taxon-name-part-type="genus">Hoplostethus</tp:taxon-name-part></tp:taxon-name></italic> (<tp:taxon-name><tp:taxon-name-part taxon-name-part-type="subclass">Teleostei</tp:taxon-name-part></tp:taxon-name>: <tp:taxon-name><tp:taxon-name-part taxon-name-part-type="family">Trachichthyidae</tp:taxon-name-part></tp:taxon-name>) from the Philippines.</article-title><source>Bulletin – Peabody Museum of Natural History</source><volume>51</volume>(<issue>1</issue>): <fpage>137</fpage>–<lpage>144</lpage>. <ext-link xlink:href="10.3374/014.051.0103" ext-link-type="doi" xlink:type="simple">https://doi.org/10.3374/014.051.0103</ext-link></mixed-citation></ref><ref id="B12"><mixed-citation xmlns:xlink="http://www.w3.org/1999/xlink" xlink:type="simple"><person-group><name name-style="western"><surname>Roberts</surname><given-names>CD</given-names></name><name name-style="western"><surname>Gomon</surname><given-names>MF</given-names></name></person-group> (<year>2012</year>) <article-title>A review of giant roughies of the genus <italic><tp:taxon-name><tp:taxon-name-part taxon-name-part-type="genus">Hoplostethus</tp:taxon-name-part></tp:taxon-name></italic> (<tp:taxon-name><tp:taxon-name-part taxon-name-part-type="order">Beryciformes</tp:taxon-name-part></tp:taxon-name>, <tp:taxon-name><tp:taxon-name-part taxon-name-part-type="family">Trachichthyidae</tp:taxon-name-part></tp:taxon-name>), with descriptions of two new Australasian species.</article-title><source>Memoirs of the Museum of Victoria</source><volume>69</volume>: <fpage>341</fpage>–<lpage>354</lpage>. <ext-link xlink:href="10.24199/j.mmv.2012.69.08" ext-link-type="doi" xlink:type="simple">https://doi.org/10.24199/j.mmv.2012.69.08</ext-link></mixed-citation></ref><ref id="B3"><mixed-citation xmlns:xlink="http://www.w3.org/1999/xlink" xlink:type="simple"><person-group><name name-style="western"><surname>Grandperrin</surname><given-names>R</given-names></name><name name-style="western"><surname>Lehodey</surname><given-names>P</given-names></name></person-group> (<year>1992</year>) <article-title>Campage BERYX 2 de pêche au chalut de fond sur trios monts sous-marins du Sud-Est de la Zone Economique de Nouvelle Calédonie (N.O. “Alis”, 22–31 octobre 1991). ORSTOM Rapports de Missions Sciences de la Mer.</article-title><source>Biologie Marine</source><volume>11</volume>: <fpage>1</fpage>–<lpage>40</lpage>.</mixed-citation></ref><ref id="B15"><mixed-citation xmlns:xlink="http://www.w3.org/1999/xlink" xlink:type="simple"><person-group><name name-style="western"><surname>Su</surname><given-names>Y</given-names></name><name name-style="western"><surname>Lin</surname><given-names>H-C</given-names></name><name name-style="western"><surname>Ho</surname><given-names>H-C</given-names></name></person-group> (<year>2022</year>) <article-title><italic><tp:taxon-name><tp:taxon-name-part taxon-name-part-type="genus">Hoplostethus</tp:taxon-name-part><tp:taxon-name-part taxon-name-part-type="species">roseus</tp:taxon-name-part></tp:taxon-name></italic>, a new roughy fish from the western Pacific based on morphology and DNA barcoding (family <tp:taxon-name><tp:taxon-name-part taxon-name-part-type="family">Trachichthyidae</tp:taxon-name-part></tp:taxon-name>).</article-title><source>Journal of Fish Biology</source><volume>101</volume>(<issue>3</issue>): <fpage>441</fpage>–<lpage>452</lpage>. <ext-link xlink:href="10.1111/jfb.15086" ext-link-type="doi" xlink:type="simple">https://doi.org/10.1111/jfb.15086</ext-link></mixed-citation></ref></ref-list></tp:taxon-treatment>
