# Supplementary material for: ﻿New records of two roughy fish species of Hoplostethus and a confirmed record of H.crassispinus Kotlyar, 1980 (Trachichthyiformes, Trachichthyidae) from Taiwan
Source: Zookeys. 2023 Feb 22;1149:85–101. doi: 10.3897/zookeys.1149.96233 (PMC10208361; doi:10.3897/zookeys.1149.96233)
Supplement: XML Treatment for Hoplostethus robustispinus [file zookeys.1149.96233-treatment3.xml]

<!DOCTYPE tp:taxon-treatment
  PUBLIC "-//TaxonX//DTD Taxonomic Treatment Publishing DTD v0 20100105//EN" "tax-treatment-NSO.dtd">
<tp:taxon-treatment xmlns:tp="http://www.plazi.org/taxpub"><tp:treatment-meta><kwd-group><label>Taxon classification</label><kwd>
                <named-content content-type="kingdom">Animalia</named-content>
              </kwd><kwd>
                <named-content content-type="order">Trachichthyiformes</named-content>
              </kwd><kwd>
                <named-content content-type="family">Trachichthyidae</named-content>
              </kwd></kwd-group><mixed-citation publication-type="journal"><person-group><name><surname>Su</surname><given-names>Yo</given-names></name><name><surname>Lin</surname><given-names>Hsiu-Chin</given-names></name><name><surname>Ho</surname><given-names>Hsuan-Ching</given-names></name></person-group><article-title>﻿New records of two roughy fish species of <italic><tp:taxon-name><tp:taxon-name-part taxon-name-part-type="genus" reg="Hoplostethus">Hoplostethus</tp:taxon-name-part></tp:taxon-name></italic> and a confirmed record of <italic><tp:taxon-name><tp:taxon-name-part taxon-name-part-type="genus" reg="Hoplostethus">H.</tp:taxon-name-part><tp:taxon-name-part taxon-name-part-type="species" reg="crassispinus">crassispinus</tp:taxon-name-part></tp:taxon-name></italic> Kotlyar, 1980 (<tp:taxon-name><tp:taxon-name-part taxon-name-part-type="order">Trachichthyiformes</tp:taxon-name-part></tp:taxon-name>, <tp:taxon-name><tp:taxon-name-part taxon-name-part-type="family">Trachichthyidae</tp:taxon-name-part></tp:taxon-name>) from Taiwan</article-title><source>Zookeys</source><day>22</day><month>02</month><year>2023</year><volume>1149</volume><fpage>85</fpage><lpage>101</lpage><pub-id pub-id-type="doi">10.3897/zookeys.1149.96233</pub-id></mixed-citation></tp:treatment-meta><tp:nomenclature><label>﻿</label><tp:taxon-name>
              <object-id xmlns:xlink="http://www.w3.org/1999/xlink" content-type="arpha" xlink:type="simple">EE33A2E8-EDAE-5471-9594-BF527D9069F1</object-id>
              <tp:taxon-name-part taxon-name-part-type="genus" reg="Hoplostethus">Hoplostethus</tp:taxon-name-part>
              <tp:taxon-name-part taxon-name-part-type="species" reg="robustispinus">robustispinus</tp:taxon-name-part>
            </tp:taxon-name><tp:taxon-authority>Moore &amp; Dodd, 2010</tp:taxon-authority><xref ref-type="fig" rid="F3">Figs 3B–3</xref><xref ref-type="fig" rid="F4">, 4</xref><xref ref-type="fig" rid="F5">, 5</xref><xref ref-type="table" rid="T1">; Tables 1</xref><xref ref-type="table" rid="T2">, 2 English name: Thickspine roughy Chinese name: 粗棘胸燧鯛</xref><tp:nomenclature-citation-list><tp:nomenclature-citation><tp:taxon-name>
                  <tp:taxon-name-part taxon-name-part-type="genus" reg="Hoplostethus">Hoplostethus</tp:taxon-name-part>
                  <tp:taxon-name-part taxon-name-part-type="species" reg="robustispinus">robustispinus</tp:taxon-name-part>
                </tp:taxon-name><comment>Moore &amp; Dodd, 2010: 139 (type locality: east of Calagua Islands, Philippines, 14°18'00"N–14°47'00"N, 123°21'00"E–123°25'00"E, depth 648–660 m)–<xref ref-type="bibr" rid="B9">Kotlyar 2011</xref>: 484 (<named-content xmlns:xlink="http://www.w3.org/1999/xlink" content-type="dwc:verbatimCoordinates" xlink:type="simple"><named-content content-type="geo-json" specific-use="{&#34;type&#34;:&#34;Point&#34;,&#34;coordinates&#34;:[112.100000,14.566667]}" id="NCID0EGFBG" xlink:type="simple">14°34'00"N, 112°06'00"E</named-content></named-content>, South China Sea, depth 300 m).</comment></tp:nomenclature-citation></tp:nomenclature-citation-list></tp:nomenclature><tp:treatment-sec sec-type="material" id="SECID0ELFBG"><title>Material examined.</title><p><abbrev xmlns:xlink="http://www.w3.org/1999/xlink" content-type="institution" xlink:title="Fisheries Research Institute, Keelung, Taiwan" id="ABBRID0ERFBG" xlink:type="simple">FRIP</abbrev> 01364, 241 mm <abbrev xmlns:xlink="http://www.w3.org/1999/xlink" xlink:title="standard length" id="ABBRID0EWFBG" xlink:type="simple">SL</abbrev>, South China Sea, 30 April 1996, collected by D.-A. Lee.</p></tp:treatment-sec><tp:treatment-sec sec-type="description" id="SECID0E1FBG"><title>Description of <abbrev xmlns:xlink="http://www.w3.org/1999/xlink" content-type="institution" xlink:title="Fisheries Research Institute, Keelung, Taiwan" id="ABBRID0E6FBG" xlink:type="simple">FRIP</abbrev> 01364.</title><p>Meristic and morphometric data are provided in Tables <xref ref-type="table" rid="T1">1</xref>, <xref ref-type="table" rid="T2">2</xref>.</p><p>Dorsal-fin rays VI, 13; pectoral-fin rays 17/17; pelvic-fin rays I, 6/I, 6; anal-fin rays III, 9; principal caudal-fin rays 10+9=19, uppermost and lowermost rays unbranched; procurrent caudal-fin rays 7 dorsally and 7 ventrally; gill rakers on outer surface of first gill arch 6+1+12=19; lateral-line scales 28; scale rows between dorsal-fin origin and lateral line 10, scale rows between and anal-fin origin and lateral line 27; predorsal scales 23; abdominal scutes 15; vertebrae 11+16=27; pseudobranchial filaments 26; branchiostegal rays 8; supraneural and pterygiophore insertion formula: 0/0/2+1/1/1/1 (spinous dorsal fin only).</p><p>Body oblong, distinctly longer than deep, depth at dorsal-fin origin 2.1 in <abbrev xmlns:xlink="http://www.w3.org/1999/xlink" xlink:title="standard length" id="ABBRID0ERGBG" xlink:type="simple">SL</abbrev>. Trunk large, length from pelvic-fin origin to anal-fin origin 2.5 in <abbrev xmlns:xlink="http://www.w3.org/1999/xlink" xlink:title="standard length" id="ABBRID0EVGBG" xlink:type="simple">SL</abbrev>. Head large, its length 2.6 in <abbrev xmlns:xlink="http://www.w3.org/1999/xlink" xlink:title="standard length" id="ABBRID0EZGBG" xlink:type="simple">SL</abbrev>, its height subequal to its length, 1.0 in <abbrev xmlns:xlink="http://www.w3.org/1999/xlink" xlink:title="head length" id="ABBRID0E4GBG" xlink:type="simple">HL</abbrev>; upper profile in front of dorsal fin rather flat, slightly curved to back of head, with somewhat rounded forehead, and abrupt downturn above maxilla; forehead broad, HF1 9.1 and HF2 6.2 in <abbrev xmlns:xlink="http://www.w3.org/1999/xlink" xlink:title="head length" id="ABBRID0EBHBG" xlink:type="simple">HL</abbrev>; eyes of moderate size, 3.5 in <abbrev xmlns:xlink="http://www.w3.org/1999/xlink" xlink:title="head length" id="ABBRID0EFHBG" xlink:type="simple">HL</abbrev>; snout length 4.9 in <abbrev xmlns:xlink="http://www.w3.org/1999/xlink" xlink:title="head length" id="ABBRID0EJHBG" xlink:type="simple">HL</abbrev>; space between eyes convex and broad, interorbital width 3.2 in <abbrev xmlns:xlink="http://www.w3.org/1999/xlink" xlink:title="head length" id="ABBRID0ENHBG" xlink:type="simple">HL</abbrev>; crests on head bones well developed and covered with small spinules.</p><p>Mouth large, posterior end of maxilla reaching vertical through posterior margin of eye. Nostrils right before anterior margin of eye, slightly above horizontal through center of eye; posterior nostril distinctly larger than anterior nostril; eyes rather dorsally placed, upper margin of eye on horizontal through lateral-line origin.</p><p>Most of lateral and medial surfaces of premaxilla and dentary covered with villiform teeth, those on medial surface rather conical; no teeth at symphyseal notch of premaxilla and knob at symphysis of dentaries. Narrow band of villiform teeth on palatine; vomer toothless. Gill rakers on first and second arch rod-shaped, laterally compressed; those in outer row of first arch longest; those on inner row of first arch and both inner and outer rows of second to fourth arches short.</p><p>Preopercular spine short, its tip not reaching pelvic-fin base. Longest gill raker 1.6 in eye diameter; gill filaments at angle of first gill arch very short, ca 5.9 in eye diameter, and ca 2.0 in length of longest pseudobranchial filaments.</p><p>Body scales firmly attached, cycloid scales present on pectoral-fin region, elsewhere covered with ctenoid scales; isthmus and gular region naked; lateral-line scales enlarged, ca 2–3 times size of body scales; center of each lateral-line scale without distinct spine; enlarged scales (scutes) covering abdomen region, their bases covered with body scales, all scutes with single tip; predorsal scales slightly enlarged and forming ridge.</p><p>Dorsal-fin spines progressively longer posteriorly, greatest increase in length from first to third spine; third to sixth spine extremely thickened, greatest width 5.6–8.9 in its length (Fig. <xref ref-type="fig" rid="F5">5A</xref>); first ray unbranched, others branched; outer margin of dorsal-fin rays nearly straight. Pectoral fin truncated, slightly rounded; short, not reaching vertical through anal-fin origin. Pelvic fin short, reaching eighth abdominal scute; its spine slightly thickened, greatest width 8.8 times in its length. Second and third anal-fin spines extremely thickened, greatest width 3.5–4.8 times in its length (Fig. <xref ref-type="fig" rid="F5">5B</xref>).</p></tp:treatment-sec><tp:treatment-sec sec-type="Coloration" id="SECID0E6HBG"><title>Coloration.</title><p>Fresh condition of our specimen unknown, presumably a uniformly bright-red coloration as shown in <xref ref-type="bibr" rid="B10">Moore and Dodd (2010</xref>: fig. 3). Preserved specimen (Fig. <xref ref-type="fig" rid="F4">4</xref>) uniformly yellowish-brown, all fin spines paler than body color; fin-ray color similar to body color. Distal half of membrane between dorsal-fin spines black (Fig. <xref ref-type="fig" rid="F5">5A</xref>). Oral cavity, including underside of tongue mostly black, with some portions slightly whitish (Fig. <xref ref-type="fig" rid="F3">3B</xref>); inner side of opercle, and peritoneum black.</p><fig id="F3" position="float" orientation="portrait"><object-id xmlns:xlink="http://www.w3.org/1999/xlink" content-type="doi" xlink:type="simple">10.3897/zookeys.1149.96233.figure3</object-id><object-id xmlns:xlink="http://www.w3.org/1999/xlink" content-type="arpha" xlink:type="simple">6825D87F-E3D3-533F-8F60-F200CABA3659</object-id><label>Figure 3.</label><caption><p>Coloration of oral cavities of <italic><tp:taxon-name><tp:taxon-name-part taxon-name-part-type="genus" reg="Hoplostethus">Hoplostethus</tp:taxon-name-part></tp:taxon-name></italic> species <bold>A</bold><italic><tp:taxon-name><tp:taxon-name-part taxon-name-part-type="genus" reg="Hoplostethus">H.</tp:taxon-name-part><tp:taxon-name-part taxon-name-part-type="species" reg="grandperrini">grandperrini</tp:taxon-name-part></tp:taxon-name></italic>, NMMB-P36039, 395 mm <abbrev xmlns:xlink="http://www.w3.org/1999/xlink" xlink:title="standard length" id="ABBRID0ERJBG" xlink:type="simple">SL</abbrev>, preserved <bold>B</bold><italic><tp:taxon-name><tp:taxon-name-part taxon-name-part-type="genus" reg="Hoplostethus">H.</tp:taxon-name-part><tp:taxon-name-part taxon-name-part-type="species" reg="robustispinus">robustispinus</tp:taxon-name-part></tp:taxon-name></italic>, FRIP01364, 241 mm <abbrev xmlns:xlink="http://www.w3.org/1999/xlink" xlink:title="standard length" id="ABBRID0ECKBG" xlink:type="simple">SL</abbrev>, preserved.</p></caption><graphic xmlns:xlink="http://www.w3.org/1999/xlink" xlink:href="zookeys-1149-085_article-96233__-g003.jpg" position="float" orientation="portrait" xlink:type="simple" id="oo_814226.jpg"><uri content-type="original_file" xlink:type="simple">https://binary.pensoft.net/fig/814226</uri></graphic></fig><fig id="F4" position="float" orientation="portrait"><object-id xmlns:xlink="http://www.w3.org/1999/xlink" content-type="doi" xlink:type="simple">10.3897/zookeys.1149.96233.figure4</object-id><object-id xmlns:xlink="http://www.w3.org/1999/xlink" content-type="arpha" xlink:type="simple">FA19356C-9714-5295-B815-BA73A66CE09E</object-id><label>Figure 4.</label><caption><p><italic><tp:taxon-name><tp:taxon-name-part taxon-name-part-type="genus" reg="Hoplostethus">Hoplostethus</tp:taxon-name-part><tp:taxon-name-part taxon-name-part-type="species" reg="robustispinus">robustispinus</tp:taxon-name-part></tp:taxon-name></italic> Moore &amp; Dodd, 2010, <abbrev xmlns:xlink="http://www.w3.org/1999/xlink" content-type="institution" xlink:title="Fisheries Research Institute, Keelung, Taiwan" id="ABBRID0E5KBG" xlink:type="simple">FRIP</abbrev> 01364, 241 mm <abbrev xmlns:xlink="http://www.w3.org/1999/xlink" xlink:title="standard length" id="ABBRID0EDLBG" xlink:type="simple">SL</abbrev>, South China Sea, Taiwan.</p></caption><graphic xmlns:xlink="http://www.w3.org/1999/xlink" xlink:href="zookeys-1149-085_article-96233__-g004.jpg" position="float" orientation="portrait" xlink:type="simple" id="oo_814227.jpg"><uri content-type="original_file" xlink:type="simple">https://binary.pensoft.net/fig/814227</uri></graphic></fig><fig id="F5" position="float" orientation="portrait"><object-id xmlns:xlink="http://www.w3.org/1999/xlink" content-type="doi" xlink:type="simple">10.3897/zookeys.1149.96233.figure5</object-id><object-id xmlns:xlink="http://www.w3.org/1999/xlink" content-type="arpha" xlink:type="simple">3D61FB62-5D1D-57B9-81F1-5D378BC2D9BC</object-id><label>Figure 5.</label><caption><p><italic><tp:taxon-name><tp:taxon-name-part taxon-name-part-type="genus" reg="Hoplostethus">Hoplostethus</tp:taxon-name-part><tp:taxon-name-part taxon-name-part-type="species" reg="robustispinus">robustispinus</tp:taxon-name-part></tp:taxon-name></italic>, <abbrev xmlns:xlink="http://www.w3.org/1999/xlink" content-type="institution" xlink:title="Fisheries Research Institute, Keelung, Taiwan" id="ABBRID0E6LBG" xlink:type="simple">FRIP</abbrev> 01364, 241 mm <abbrev xmlns:xlink="http://www.w3.org/1999/xlink" xlink:title="standard length" id="ABBRID0EEMBG" xlink:type="simple">SL</abbrev>, showing thickened dorsal- (<bold>A</bold>) and anal- (<bold>B</bold>) fin spines (arrowed), and coloration of membranes between dorsal-fin spines (<bold>A</bold>).</p></caption><graphic xmlns:xlink="http://www.w3.org/1999/xlink" xlink:href="zookeys-1149-085_article-96233__-g005.jpg" position="float" orientation="portrait" xlink:type="simple" id="oo_814228.jpg"><uri content-type="original_file" xlink:type="simple">https://binary.pensoft.net/fig/814228</uri></graphic></fig></tp:treatment-sec><tp:treatment-sec sec-type="distribution" id="SECID0ETMBG"><title>Distribution.</title><p>Originally described from the Philippine Sea (<xref ref-type="bibr" rid="B10">Moore and Dodd 2010</xref>), and a later record reported from south to Paracel Islands in the South China Sea (<named-content xmlns:xlink="http://www.w3.org/1999/xlink" content-type="dwc:verbatimCoordinates" xlink:type="simple"><named-content content-type="geo-json" specific-use="{&#34;type&#34;:&#34;Point&#34;,&#34;coordinates&#34;:[112.100000,14.566667]}" id="NCID0EANBG" xlink:type="simple">14°34'00"N, 112°06'00"E</named-content></named-content>) (<xref ref-type="bibr" rid="B9">Kotlyar 2011</xref>). Although the precise location of our specimen is unknown, it is presumed to be in the northern portion of the South China Sea, most likely near the Dong-sha Islands (Pratas Islands). Our specimen represents the third published record of the species and the first in Taiwan.</p></tp:treatment-sec><tp:treatment-sec sec-type="remarks" id="SECID0EJNBG"><title>Remarks.</title><p>Our specimen was identified as <italic><tp:taxon-name><tp:taxon-name-part taxon-name-part-type="genus" reg="Hoplostethus">H.</tp:taxon-name-part><tp:taxon-name-part taxon-name-part-type="species" reg="robustispinus">robustispinus</tp:taxon-name-part></tp:taxon-name></italic> by having thickened fin spines, a short pectoral fin that does not reach the vertical through the anal-fin origin, and a black oral cavity (<xref ref-type="bibr" rid="B10">Moore and Dodd 2010</xref>). <italic><tp:taxon-name><tp:taxon-name-part taxon-name-part-type="genus" reg="Hoplostethus">Hoplostethus</tp:taxon-name-part><tp:taxon-name-part taxon-name-part-type="species" reg="robustispinus">robustispinus</tp:taxon-name-part></tp:taxon-name></italic> can be separated from other co-occurring species in Taiwan based on its thickened fin spines, a distinct character for this species.</p><p>Furthermore, our specimen has minor differences in meristic characters and body proportions compared to all known specimens (<xref ref-type="bibr" rid="B10">Moore and Dodd 2010</xref>; <xref ref-type="bibr" rid="B9">Kotlyar 2011</xref>) (Tables <xref ref-type="table" rid="T1">1</xref>, <xref ref-type="table" rid="T2">2</xref>), all of which can be attributed to intraspecific variation. Notably, it was stated that the holotype of <italic><tp:taxon-name><tp:taxon-name-part taxon-name-part-type="genus" reg="Hoplostethus">H.</tp:taxon-name-part><tp:taxon-name-part taxon-name-part-type="species" reg="robustispinus">robustispinus</tp:taxon-name-part></tp:taxon-name></italic> lacks black pigmentation on the membranes of the spinous dorsal fin, and <xref ref-type="bibr" rid="B9">Kotlyar (2011)</xref> stated that his specimen was reported as light-colored in his previous publication (<xref ref-type="bibr" rid="B7">Kotlyar 1986</xref>). However, our specimen possesses this character (Fig. <xref ref-type="fig" rid="F5">5A</xref>). This character must be confirmed when additional specimens are available.</p></tp:treatment-sec><tp:treatment-sec><!--Section generated to contain objects referenced in tp:taxon-treatment.--><table-wrap id="T1" position="float" orientation="portrait"><label>Table 1.</label><caption><p>Meristic data of <italic><tp:taxon-name><tp:taxon-name-part taxon-name-part-type="genus" reg="Hoplostethus">Hoplostethus</tp:taxon-name-part><tp:taxon-name-part taxon-name-part-type="species" reg="grandperrini">grandperrini</tp:taxon-name-part></tp:taxon-name></italic> and <italic><tp:taxon-name><tp:taxon-name-part taxon-name-part-type="genus" reg="Hoplostethus">H.</tp:taxon-name-part><tp:taxon-name-part taxon-name-part-type="species" reg="robustispinus">robustispinus.</tp:taxon-name-part></tp:taxon-name></italic> Data of other specimens were obtained from <xref ref-type="bibr" rid="B9">Kotlyar (2011)</xref>, <xref ref-type="bibr" rid="B10">Moore and Dodd (2010)</xref>, and <xref ref-type="bibr" rid="B12">Roberts and Gomon (2012)</xref>. Paired-fin characters are presented as left/right.</p></caption><table id="TID0E12AE" rules="all"><tbody><tr><th rowspan="3" colspan="1"/><th rowspan="1" colspan="2">
                      <italic>
                        <tp:taxon-name><tp:taxon-name-part taxon-name-part-type="genus" reg="Hoplostethus">Hoplostethus</tp:taxon-name-part><tp:taxon-name-part taxon-name-part-type="species" reg="grandperrini">grandperrini</tp:taxon-name-part></tp:taxon-name>
                      </italic>
                    </th><th rowspan="1" colspan="3">
                      <italic>
                        <tp:taxon-name><tp:taxon-name-part taxon-name-part-type="genus" reg="Hoplostethus">Hoplostethus</tp:taxon-name-part><tp:taxon-name-part taxon-name-part-type="species" reg="robustispinus">robustispinus</tp:taxon-name-part></tp:taxon-name>
                      </italic>
                    </th></tr><tr><th rowspan="1" colspan="1">This study</th><th rowspan="1" colspan="1">
                      <xref ref-type="bibr" rid="B12">Roberts and Gomon (2012)</xref>
                    </th><th rowspan="1" colspan="1">This study</th><th rowspan="1" colspan="1">
                      <xref ref-type="bibr" rid="B10">Moore and Dodd (2010)</xref>
                    </th><th rowspan="1" colspan="1">
                      <xref ref-type="bibr" rid="B9">Kotlyar (2011)</xref>
                    </th></tr><tr><th rowspan="1" colspan="1">NMMB-P36039</th><th rowspan="1" colspan="1">All types (<italic>n</italic> = 2)</th><th rowspan="1" colspan="1"><abbrev xmlns:xlink="http://www.w3.org/1999/xlink" content-type="institution" xlink:title="Fisheries Research Institute, Keelung, Taiwan" id="ABBRID0EENAE" xlink:type="simple">FRIP</abbrev> 01364</th><th rowspan="1" colspan="1">Holotype</th><th rowspan="1" colspan="1">ZMMU-P22657</th></tr><tr><td rowspan="1" colspan="1">Dorsal-fin elements</td><td rowspan="1" colspan="1">VI, 13</td><td rowspan="1" colspan="1">VI, 13</td><td rowspan="1" colspan="1">VI, 13</td><td rowspan="1" colspan="1">VI, 14</td><td rowspan="1" colspan="1">VI, 13</td></tr><tr><td rowspan="1" colspan="1">Pectoral-fin elements</td><td rowspan="1" colspan="1">17/17</td><td rowspan="1" colspan="1">17–18</td><td rowspan="1" colspan="1">17/17</td><td rowspan="1" colspan="1">16–17</td><td rowspan="1" colspan="1">16/16</td></tr><tr><td rowspan="1" colspan="1">Pelvic-fin elements</td><td rowspan="1" colspan="1">I, 6/I, 6</td><td rowspan="1" colspan="1">I, 6</td><td rowspan="1" colspan="1">I, 6/I, 6</td><td rowspan="1" colspan="1">I, 6</td><td rowspan="1" colspan="1">N/A</td></tr><tr><td rowspan="1" colspan="1">Anal-fin elements</td><td rowspan="1" colspan="1">III, 9</td><td rowspan="1" colspan="1">III, 9</td><td rowspan="1" colspan="1">III, 9</td><td rowspan="1" colspan="1">III, 9</td><td rowspan="1" colspan="1">III, 9</td></tr><tr><td rowspan="1" colspan="1">Gill rakers</td><td rowspan="1" colspan="1">6+1+13=20</td><td rowspan="1" colspan="1">6+1+12–13=19–20</td><td rowspan="1" colspan="1">6+1+12=19</td><td rowspan="1" colspan="1">6+1+13=20</td><td rowspan="1" colspan="1">6+1+12=19</td></tr><tr><td rowspan="1" colspan="1">Pseudobranchial filaments</td><td rowspan="1" colspan="1">30</td><td rowspan="1" colspan="1">15 (n=1)</td><td rowspan="1" colspan="1">26</td><td rowspan="1" colspan="1">25–26</td><td rowspan="1" colspan="1">27–28</td></tr><tr><td rowspan="1" colspan="1">Lateral-line scales</td><td rowspan="1" colspan="1">28</td><td rowspan="1" colspan="1">29</td><td rowspan="1" colspan="1">28</td><td rowspan="1" colspan="1">28</td><td rowspan="1" colspan="1">28</td></tr><tr><td rowspan="1" colspan="1">Scale rows above lateral line</td><td rowspan="1" colspan="1">13</td><td rowspan="1" colspan="1">11–12</td><td rowspan="1" colspan="1">10</td><td rowspan="1" colspan="1">N/A</td><td rowspan="1" colspan="1">N/A</td></tr><tr><td rowspan="1" colspan="1">Scale rows below lateral line</td><td rowspan="1" colspan="1">23</td><td rowspan="1" colspan="1">26–35</td><td rowspan="1" colspan="1">27</td><td rowspan="1" colspan="1">N/A</td><td rowspan="1" colspan="1">N/A</td></tr><tr><td rowspan="1" colspan="1">Abdominal scutes</td><td rowspan="1" colspan="1">17</td><td rowspan="1" colspan="1">13–14</td><td rowspan="1" colspan="1">15</td><td rowspan="1" colspan="1">13</td><td rowspan="1" colspan="1">14</td></tr><tr><td rowspan="1" colspan="1">Predorsal scales</td><td rowspan="1" colspan="1">24</td><td rowspan="1" colspan="1">21–24</td><td rowspan="1" colspan="1">23</td><td rowspan="1" colspan="1">23</td><td rowspan="1" colspan="1">22</td></tr><tr><td rowspan="1" colspan="1">Pyloric caeca</td><td rowspan="1" colspan="1">44</td><td rowspan="1" colspan="1">N/A</td><td rowspan="1" colspan="1">N/A</td><td rowspan="1" colspan="1">56</td><td rowspan="1" colspan="1">50</td></tr><tr><td rowspan="1" colspan="1">Vertebrae</td><td rowspan="1" colspan="1">11+16</td><td rowspan="1" colspan="1">11+15</td><td rowspan="1" colspan="1">11+16</td><td rowspan="1" colspan="1">11+16</td><td rowspan="1" colspan="1">11+16</td></tr></tbody></table></table-wrap><table-wrap id="T2" position="float" orientation="portrait"><label>Table 2.</label><caption><p>Morphometric data of <italic><tp:taxon-name><tp:taxon-name-part taxon-name-part-type="genus" reg="Hoplostethus">Hoplostethus</tp:taxon-name-part><tp:taxon-name-part taxon-name-part-type="species" reg="grandperrini">grandperrini</tp:taxon-name-part></tp:taxon-name></italic> and <italic><tp:taxon-name><tp:taxon-name-part taxon-name-part-type="genus" reg="Hoplostethus">H.</tp:taxon-name-part><tp:taxon-name-part taxon-name-part-type="species" reg="robustispinus">robustispinus</tp:taxon-name-part></tp:taxon-name></italic>. Data of other specimens were obtained from <xref ref-type="bibr" rid="B9">Kotlyar (2011)</xref>, <xref ref-type="bibr" rid="B10">Moore and Dodd (2010)</xref>, and <xref ref-type="bibr" rid="B12">Roberts and Gomon (2012)</xref>. Abbreviations: A, anal-fin; C, caudal-fin; D, dorsal-fin; <abbrev xmlns:xlink="http://www.w3.org/1999/xlink" xlink:title="gill raker" id="ABBRID0ERWAE" xlink:type="simple">GR</abbrev>, gill raker; <abbrev xmlns:xlink="http://www.w3.org/1999/xlink" xlink:title="forehead height" id="ABBRID0EVWAE" xlink:type="simple">HF</abbrev>, forehead height; <abbrev xmlns:xlink="http://www.w3.org/1999/xlink" xlink:title="head length" id="ABBRID0EZWAE" xlink:type="simple">HL</abbrev>, head length; P, pectoral-fin; V, pelvic-fin.</p></caption><table id="TID0ELMAG" rules="all"><tbody><tr><th rowspan="3" colspan="1"/><th rowspan="1" colspan="3">
                      <italic>
                        <tp:taxon-name><tp:taxon-name-part taxon-name-part-type="genus" reg="Hoplostethus">Hoplostethus</tp:taxon-name-part><tp:taxon-name-part taxon-name-part-type="species" reg="grandperrini">grandperrini</tp:taxon-name-part></tp:taxon-name>
                      </italic>
                    </th><th rowspan="1" colspan="4">
                      <italic>
                        <tp:taxon-name><tp:taxon-name-part taxon-name-part-type="genus" reg="Hoplostethus">Hoplostethus</tp:taxon-name-part><tp:taxon-name-part taxon-name-part-type="species" reg="robustispinus">robustispinus</tp:taxon-name-part></tp:taxon-name>
                      </italic>
                    </th></tr><tr><th rowspan="1" colspan="2">This study</th><th rowspan="1" colspan="1">
                      <xref ref-type="bibr" rid="B12">Roberts and Gomon (2012)</xref>
                    </th><th rowspan="1" colspan="2">This study</th><th rowspan="1" colspan="1">
                      <xref ref-type="bibr" rid="B10">Moore and Dodd (2010)</xref>
                    </th><th rowspan="1" colspan="1">
                      <xref ref-type="bibr" rid="B9">Kotlyar (2011)</xref>
                    </th></tr><tr><th rowspan="1" colspan="2">NMMB-P36039</th><th rowspan="1" colspan="1">All types (<italic>n</italic> = 2)</th><th rowspan="1" colspan="2"><abbrev xmlns:xlink="http://www.w3.org/1999/xlink" content-type="institution" xlink:title="Fisheries Research Institute, Keelung, Taiwan" id="ABBRID0EQZAE" xlink:type="simple">FRIP</abbrev> 01364</th><th rowspan="1" colspan="1">Holotype</th><th rowspan="1" colspan="1">ZMMU-P22657</th></tr><tr><td rowspan="1" colspan="1"><abbrev xmlns:xlink="http://www.w3.org/1999/xlink" xlink:title="standard length" id="ABBRID0EA1AE" xlink:type="simple">SL</abbrev> (mm)</td><td rowspan="1" colspan="1">395</td><td rowspan="1" colspan="1"/><td rowspan="1" colspan="1">131–455</td><td rowspan="1" colspan="1">241</td><td rowspan="1" colspan="1"/><td rowspan="1" colspan="1">340</td><td rowspan="1" colspan="1">163</td></tr><tr><td rowspan="1" colspan="1"/><td rowspan="1" colspan="1">%<abbrev xmlns:xlink="http://www.w3.org/1999/xlink" xlink:title="standard length" id="ABBRID0EB2AE" xlink:type="simple">SL</abbrev></td><td rowspan="1" colspan="1">%<abbrev xmlns:xlink="http://www.w3.org/1999/xlink" xlink:title="head length" id="ABBRID0EI2AE" xlink:type="simple">HL</abbrev></td><td rowspan="1" colspan="1">%<abbrev xmlns:xlink="http://www.w3.org/1999/xlink" xlink:title="standard length" id="ABBRID0EP2AE" xlink:type="simple">SL</abbrev></td><td rowspan="1" colspan="1">%<abbrev xmlns:xlink="http://www.w3.org/1999/xlink" xlink:title="standard length" id="ABBRID0EW2AE" xlink:type="simple">SL</abbrev></td><td rowspan="1" colspan="1">%<abbrev xmlns:xlink="http://www.w3.org/1999/xlink" xlink:title="head length" id="ABBRID0E42AE" xlink:type="simple">HL</abbrev></td><td rowspan="1" colspan="1">%<abbrev xmlns:xlink="http://www.w3.org/1999/xlink" xlink:title="standard length" id="ABBRID0EE3AE" xlink:type="simple">SL</abbrev></td><td rowspan="1" colspan="1">%<abbrev xmlns:xlink="http://www.w3.org/1999/xlink" xlink:title="standard length" id="ABBRID0EL3AE" xlink:type="simple">SL</abbrev></td></tr><tr><td rowspan="1" colspan="1">
                      <abbrev xmlns:xlink="http://www.w3.org/1999/xlink" xlink:title="head length" id="ABBRID0ET3AE" xlink:type="simple">HL</abbrev>
                    </td><td rowspan="1" colspan="1">37.6</td><td rowspan="1" colspan="1"/><td rowspan="1" colspan="1">41.4–42.9</td><td rowspan="1" colspan="1">38.0</td><td rowspan="1" colspan="1"/><td rowspan="1" colspan="1">35.7</td><td rowspan="1" colspan="1">38.7</td></tr><tr><td rowspan="1" colspan="1">Head depth</td><td rowspan="1" colspan="1">39.5</td><td rowspan="1" colspan="1">105.2</td><td rowspan="1" colspan="1">N/A</td><td rowspan="1" colspan="1">37.8</td><td rowspan="1" colspan="1">99.3</td><td rowspan="1" colspan="1">40.1</td><td rowspan="1" colspan="1">43.5</td></tr><tr><td rowspan="1" colspan="1">Predorsal length</td><td rowspan="1" colspan="1">46.5</td><td rowspan="1" colspan="1">123.7</td><td rowspan="1" colspan="1">38.8–49.1</td><td rowspan="1" colspan="1">45.1</td><td rowspan="1" colspan="1">118.6</td><td rowspan="1" colspan="1">44.1</td><td rowspan="1" colspan="1">46.3</td></tr><tr><td rowspan="1" colspan="1">Prepectoral length</td><td rowspan="1" colspan="1">39.8</td><td rowspan="1" colspan="1">105.9</td><td rowspan="1" colspan="1">40.4–40.8</td><td rowspan="1" colspan="1">36.6</td><td rowspan="1" colspan="1">96.2</td><td rowspan="1" colspan="1">37.1</td><td rowspan="1" colspan="1">40.8</td></tr><tr><td rowspan="1" colspan="1">Prepelvic length</td><td rowspan="1" colspan="1">42.0</td><td rowspan="1" colspan="1">111.8</td><td rowspan="1" colspan="1">42.6–43.8</td><td rowspan="1" colspan="1">39.5</td><td rowspan="1" colspan="1">103.8</td><td rowspan="1" colspan="1">42.6</td><td rowspan="1" colspan="1">46.3</td></tr><tr><td rowspan="1" colspan="1">Preanal length</td><td rowspan="1" colspan="1">67.6</td><td rowspan="1" colspan="1">180.0</td><td rowspan="1" colspan="1">73.2–76.7</td><td rowspan="1" colspan="1">72.6</td><td rowspan="1" colspan="1">190.8</td><td rowspan="1" colspan="1">69.6</td><td rowspan="1" colspan="1">76.1</td></tr><tr><td rowspan="1" colspan="1">Snout length</td><td rowspan="1" colspan="1">8.2</td><td rowspan="1" colspan="1">21.8</td><td rowspan="1" colspan="1">9.5–10.5</td><td rowspan="1" colspan="1">7.8</td><td rowspan="1" colspan="1">20.5</td><td rowspan="1" colspan="1">10.0</td><td rowspan="1" colspan="1">9.3</td></tr><tr><td rowspan="1" colspan="1">Eye diameter</td><td rowspan="1" colspan="1">10.1</td><td rowspan="1" colspan="1">26.8</td><td rowspan="1" colspan="1">9.6–12.5</td><td rowspan="1" colspan="1">11.0</td><td rowspan="1" colspan="1">28.8</td><td rowspan="1" colspan="1">9.4</td><td rowspan="1" colspan="1">11.7</td></tr><tr><td rowspan="1" colspan="1">Interorbital length</td><td rowspan="1" colspan="1">13.6</td><td rowspan="1" colspan="1">36.3</td><td rowspan="1" colspan="1">13.4–14.1</td><td rowspan="1" colspan="1">12.0</td><td rowspan="1" colspan="1">31.6</td><td rowspan="1" colspan="1">11.2</td><td rowspan="1" colspan="1">11.7</td></tr><tr><td rowspan="1" colspan="1">Upper-jaw length</td><td rowspan="1" colspan="1">25.6</td><td rowspan="1" colspan="1">68.1</td><td rowspan="1" colspan="1">26.3–30.4</td><td rowspan="1" colspan="1">25.9</td><td rowspan="1" colspan="1">68.2</td><td rowspan="1" colspan="1">24.9</td><td rowspan="1" colspan="1">26.1</td></tr><tr><td rowspan="1" colspan="1">Lower-jaw length</td><td rowspan="1" colspan="1">26.8</td><td rowspan="1" colspan="1">71.3</td><td rowspan="1" colspan="1">28.6–31.1</td><td rowspan="1" colspan="1">26.2</td><td rowspan="1" colspan="1">68.8</td><td rowspan="1" colspan="1">24.2</td><td rowspan="1" colspan="1">26.1</td></tr><tr><td rowspan="1" colspan="1">HF1</td><td rowspan="1" colspan="1">3.2</td><td rowspan="1" colspan="1">8.4</td><td rowspan="1" colspan="1">N/A</td><td rowspan="1" colspan="1">4.2</td><td rowspan="1" colspan="1">11.0</td><td rowspan="1" colspan="1">N/A</td><td rowspan="1" colspan="1">3.7</td></tr><tr><td rowspan="1" colspan="1">HF2</td><td rowspan="1" colspan="1">6.7</td><td rowspan="1" colspan="1">17.8</td><td rowspan="1" colspan="1">41.0–44.2</td><td rowspan="1" colspan="1">6.1</td><td rowspan="1" colspan="1">16.1</td><td rowspan="1" colspan="1">N/A</td><td rowspan="1" colspan="1">N/A</td></tr><tr><td rowspan="1" colspan="1">Postorbital length</td><td rowspan="1" colspan="1">18.5</td><td rowspan="1" colspan="1">49.3</td><td rowspan="1" colspan="1">22.0–22.4</td><td rowspan="1" colspan="1">19.6</td><td rowspan="1" colspan="1">51.4</td><td rowspan="1" colspan="1">18.8</td><td rowspan="1" colspan="1">18.4</td></tr><tr><td rowspan="1" colspan="1">P length</td><td rowspan="1" colspan="1">24.8</td><td rowspan="1" colspan="1">66.1</td><td rowspan="1" colspan="1">25.2–34.0</td><td rowspan="1" colspan="1">33.2</td><td rowspan="1" colspan="1">87.4</td><td rowspan="1" colspan="1">27.8</td><td rowspan="1" colspan="1">28.2</td></tr><tr><td rowspan="1" colspan="1">D–P length</td><td rowspan="1" colspan="1">32.9</td><td rowspan="1" colspan="1">87.5</td><td rowspan="1" colspan="1">N/A</td><td rowspan="1" colspan="1">36.0</td><td rowspan="1" colspan="1">94.5</td><td rowspan="1" colspan="1">N/A</td><td rowspan="1" colspan="1">N/A</td></tr><tr><td rowspan="1" colspan="1">D–V length</td><td rowspan="1" colspan="1">48.8</td><td rowspan="1" colspan="1">130.0</td><td rowspan="1" colspan="1">N/A</td><td rowspan="1" colspan="1">46.2</td><td rowspan="1" colspan="1">121.4</td><td rowspan="1" colspan="1">N/A</td><td rowspan="1" colspan="1">N/A</td></tr><tr><td rowspan="1" colspan="1">Body height</td><td rowspan="1" colspan="1">49.4</td><td rowspan="1" colspan="1">131.4</td><td rowspan="1" colspan="1">53.2–55.6</td><td rowspan="1" colspan="1">47.7</td><td rowspan="1" colspan="1">125.3</td><td rowspan="1" colspan="1">46.4</td><td rowspan="1" colspan="1">50.9</td></tr><tr><td rowspan="1" colspan="1">V length</td><td rowspan="1" colspan="1">18.5</td><td rowspan="1" colspan="1">49.4</td><td rowspan="1" colspan="1">N/A</td><td rowspan="1" colspan="1">21.3</td><td rowspan="1" colspan="1">56.1</td><td rowspan="1" colspan="1">19.5</td><td rowspan="1" colspan="1">23.0</td></tr><tr><td rowspan="1" colspan="1">V spine length</td><td rowspan="1" colspan="1">13.9</td><td rowspan="1" colspan="1">36.9</td><td rowspan="1" colspan="1">N/A</td><td rowspan="1" colspan="1">16.4</td><td rowspan="1" colspan="1">43.1</td><td rowspan="1" colspan="1">N/A</td><td rowspan="1" colspan="1">N/A</td></tr><tr><td rowspan="1" colspan="1">P–V length</td><td rowspan="1" colspan="1">14.3</td><td rowspan="1" colspan="1">38.1</td><td rowspan="1" colspan="1">15.8–18.3</td><td rowspan="1" colspan="1">10.7</td><td rowspan="1" colspan="1">28.0</td><td rowspan="1" colspan="1">N/A</td><td rowspan="1" colspan="1">10.4</td></tr><tr><td rowspan="1" colspan="1">D–A length</td><td rowspan="1" colspan="1">49.5</td><td rowspan="1" colspan="1">131.7</td><td rowspan="1" colspan="1">N/A</td><td rowspan="1" colspan="1">50.5</td><td rowspan="1" colspan="1">132.6</td><td rowspan="1" colspan="1">N/A</td><td rowspan="1" colspan="1">N/A</td></tr><tr><td rowspan="1" colspan="1">V–A length</td><td rowspan="1" colspan="1">32.1</td><td rowspan="1" colspan="1">85.6</td><td rowspan="1" colspan="1">35.5–42.4</td><td rowspan="1" colspan="1">39.3</td><td rowspan="1" colspan="1">103.4</td><td rowspan="1" colspan="1">38.7</td><td rowspan="1" colspan="1">36.8</td></tr><tr><td rowspan="1" colspan="1">D length</td><td rowspan="1" colspan="1">38.2</td><td rowspan="1" colspan="1">101.7</td><td rowspan="1" colspan="1">36.0–38.3</td><td rowspan="1" colspan="1">36.8</td><td rowspan="1" colspan="1">96.7</td><td rowspan="1" colspan="1">37.9</td><td rowspan="1" colspan="1">40.5</td></tr><tr><td rowspan="1" colspan="1">D height</td><td rowspan="1" colspan="1">18.0</td><td rowspan="1" colspan="1">48.0</td><td rowspan="1" colspan="1">N/A</td><td rowspan="1" colspan="1">broken</td><td rowspan="1" colspan="1"/><td rowspan="1" colspan="1">N/A</td><td rowspan="1" colspan="1">N/A</td></tr><tr><td rowspan="1" colspan="1">1<sup>st</sup> D spine length</td><td rowspan="1" colspan="1">4.9</td><td rowspan="1" colspan="1">12.9</td><td rowspan="1" colspan="1">2.9–4.7</td><td rowspan="1" colspan="1">4.3</td><td rowspan="1" colspan="1">11.3</td><td rowspan="1" colspan="1">N/A</td><td rowspan="1" colspan="1">N/A</td></tr><tr><td rowspan="1" colspan="1">2<sup>nd</sup> D spine length</td><td rowspan="1" colspan="1">7.2</td><td rowspan="1" colspan="1">19.1</td><td rowspan="1" colspan="1">4.1–8.9</td><td rowspan="1" colspan="1">7.0</td><td rowspan="1" colspan="1">18.5</td><td rowspan="1" colspan="1">N/A</td><td rowspan="1" colspan="1">N/A</td></tr><tr><td rowspan="1" colspan="1">Last D spine length</td><td rowspan="1" colspan="1">12.4</td><td rowspan="1" colspan="1">32.9</td><td rowspan="1" colspan="1">12.1–17.6</td><td rowspan="1" colspan="1">16.9</td><td rowspan="1" colspan="1">44.3</td><td rowspan="1" colspan="1">N/A</td><td rowspan="1" colspan="1">N/A</td></tr><tr><td rowspan="1" colspan="1">A length</td><td rowspan="1" colspan="1">15.8</td><td rowspan="1" colspan="1">42.1</td><td rowspan="1" colspan="1">15.8–18.3</td><td rowspan="1" colspan="1">17.8</td><td rowspan="1" colspan="1">46.7</td><td rowspan="1" colspan="1">16.1</td><td rowspan="1" colspan="1">19.0</td></tr><tr><td rowspan="1" colspan="1">A height</td><td rowspan="1" colspan="1">15.0</td><td rowspan="1" colspan="1">39.8</td><td rowspan="1" colspan="1">N/A</td><td rowspan="1" colspan="1">12.7</td><td rowspan="1" colspan="1">33.3</td><td rowspan="1" colspan="1">N/A</td><td rowspan="1" colspan="1">N/A</td></tr><tr><td rowspan="1" colspan="1">3<sup>rd</sup> A spine length</td><td rowspan="1" colspan="1">9.7</td><td rowspan="1" colspan="1">25.7</td><td rowspan="1" colspan="1">7.7–13.3</td><td rowspan="1" colspan="1">12.4</td><td rowspan="1" colspan="1">32.6</td><td rowspan="1" colspan="1">N/A</td><td rowspan="1" colspan="1">N/A</td></tr><tr><td rowspan="1" colspan="1">Postanal length</td><td rowspan="1" colspan="1">23.1</td><td rowspan="1" colspan="1">61.5</td><td rowspan="1" colspan="1">N/A</td><td rowspan="1" colspan="1">22.5</td><td rowspan="1" colspan="1">59.1</td><td rowspan="1" colspan="1">N/A</td><td rowspan="1" colspan="1">20.9</td></tr><tr><td rowspan="1" colspan="1">Postdorsal length</td><td rowspan="1" colspan="1">27.3</td><td rowspan="1" colspan="1">72.6</td><td rowspan="1" colspan="1">N/A</td><td rowspan="1" colspan="1">22.7</td><td rowspan="1" colspan="1">59.8</td><td rowspan="1" colspan="1">N/A</td><td rowspan="1" colspan="1">23.9</td></tr><tr><td rowspan="1" colspan="1">Caudal-peduncle height</td><td rowspan="1" colspan="1">11.5</td><td rowspan="1" colspan="1">30.6</td><td rowspan="1" colspan="1">12.5–13.0</td><td rowspan="1" colspan="1">11.1</td><td rowspan="1" colspan="1">29.2</td><td rowspan="1" colspan="1">11.6</td><td rowspan="1" colspan="1">9.6</td></tr><tr><td rowspan="1" colspan="1">C length</td><td rowspan="1" colspan="1">25.4</td><td rowspan="1" colspan="1">67.5</td><td rowspan="1" colspan="1">N/A</td><td rowspan="1" colspan="1">broken</td><td rowspan="1" colspan="1"/><td rowspan="1" colspan="1">N/A</td><td rowspan="1" colspan="1">N/A</td></tr><tr><td rowspan="1" colspan="1">Longest <abbrev xmlns:xlink="http://www.w3.org/1999/xlink" xlink:title="gill raker" id="ABBRID0ENYAG" xlink:type="simple">GR</abbrev></td><td rowspan="1" colspan="1">7.1</td><td rowspan="1" colspan="1">18.9</td><td rowspan="1" colspan="1">N/A</td><td rowspan="1" colspan="1">6.7</td><td rowspan="1" colspan="1">17.6</td><td rowspan="1" colspan="1">7.0</td><td rowspan="1" colspan="1">7.4</td></tr><tr><td rowspan="1" colspan="1">Gill filament at angle</td><td rowspan="1" colspan="1">2.4</td><td rowspan="1" colspan="1">6.3</td><td rowspan="1" colspan="1">N/A</td><td rowspan="1" colspan="1">1.9</td><td rowspan="1" colspan="1">4.9</td><td rowspan="1" colspan="1">N/A</td><td rowspan="1" colspan="1">N/A</td></tr><tr><td rowspan="1" colspan="1">Longest pseudobranchial filament</td><td rowspan="1" colspan="1">4.4</td><td rowspan="1" colspan="1">11.6</td><td rowspan="1" colspan="1">N/A</td><td rowspan="1" colspan="1">3.8</td><td rowspan="1" colspan="1">10.0</td><td rowspan="1" colspan="1">N/A</td><td rowspan="1" colspan="1">4.3</td></tr></tbody></table></table-wrap></tp:treatment-sec><ref-list><ref id="B9"><mixed-citation xmlns:xlink="http://www.w3.org/1999/xlink" xlink:type="simple"><person-group><name name-style="western"><surname>Kotlyar</surname><given-names>AN</given-names></name></person-group> (<year>2011</year>) <article-title><italic><tp:taxon-name><tp:taxon-name-part taxon-name-part-type="genus">Hoplostethus</tp:taxon-name-part><tp:taxon-name-part taxon-name-part-type="species">robustispinus</tp:taxon-name-part></tp:taxon-name></italic> (<tp:taxon-name><tp:taxon-name-part taxon-name-part-type="family">Trachichthyidae</tp:taxon-name-part></tp:taxon-name>) from the South China Sea.</article-title><source>Journal of Ichthyology</source><volume>51</volume>(<issue>6</issue>): <fpage>484</fpage>–<lpage>486</lpage>. <ext-link xlink:href="10.1134/S0032945211040096" ext-link-type="doi" xlink:type="simple">https://doi.org/10.1134/S0032945211040096</ext-link></mixed-citation></ref><ref id="B10"><mixed-citation xmlns:xlink="http://www.w3.org/1999/xlink" xlink:type="simple"><person-group><name name-style="western"><surname>Moore</surname><given-names>JA</given-names></name><name name-style="western"><surname>Dodd</surname><given-names>KA</given-names></name></person-group> (<year>2010</year>) <article-title>A new species of the roughy genus <italic><tp:taxon-name><tp:taxon-name-part taxon-name-part-type="genus">Hoplostethus</tp:taxon-name-part></tp:taxon-name></italic> (<tp:taxon-name><tp:taxon-name-part taxon-name-part-type="subclass">Teleostei</tp:taxon-name-part></tp:taxon-name>: <tp:taxon-name><tp:taxon-name-part taxon-name-part-type="family">Trachichthyidae</tp:taxon-name-part></tp:taxon-name>) from the Philippines.</article-title><source>Bulletin – Peabody Museum of Natural History</source><volume>51</volume>(<issue>1</issue>): <fpage>137</fpage>–<lpage>144</lpage>. <ext-link xlink:href="10.3374/014.051.0103" ext-link-type="doi" xlink:type="simple">https://doi.org/10.3374/014.051.0103</ext-link></mixed-citation></ref><ref id="B12"><mixed-citation xmlns:xlink="http://www.w3.org/1999/xlink" xlink:type="simple"><person-group><name name-style="western"><surname>Roberts</surname><given-names>CD</given-names></name><name name-style="western"><surname>Gomon</surname><given-names>MF</given-names></name></person-group> (<year>2012</year>) <article-title>A review of giant roughies of the genus <italic><tp:taxon-name><tp:taxon-name-part taxon-name-part-type="genus">Hoplostethus</tp:taxon-name-part></tp:taxon-name></italic> (<tp:taxon-name><tp:taxon-name-part taxon-name-part-type="order">Beryciformes</tp:taxon-name-part></tp:taxon-name>, <tp:taxon-name><tp:taxon-name-part taxon-name-part-type="family">Trachichthyidae</tp:taxon-name-part></tp:taxon-name>), with descriptions of two new Australasian species.</article-title><source>Memoirs of the Museum of Victoria</source><volume>69</volume>: <fpage>341</fpage>–<lpage>354</lpage>. <ext-link xlink:href="10.24199/j.mmv.2012.69.08" ext-link-type="doi" xlink:type="simple">https://doi.org/10.24199/j.mmv.2012.69.08</ext-link></mixed-citation></ref><ref id="B7"><mixed-citation xmlns:xlink="http://www.w3.org/1999/xlink" xlink:type="simple"><person-group><name name-style="western"><surname>Kotlyar</surname><given-names>AN</given-names></name></person-group> (<year>1986</year>) <article-title>Systematics and distribution of species of the genus <italic><tp:taxon-name><tp:taxon-name-part taxon-name-part-type="genus">Hoplostethus</tp:taxon-name-part></tp:taxon-name></italic> Cuvier (<tp:taxon-name><tp:taxon-name-part taxon-name-part-type="order">Beryciformes</tp:taxon-name-part></tp:taxon-name>, <tp:taxon-name><tp:taxon-name-part taxon-name-part-type="family">Trachichthyidae</tp:taxon-name-part></tp:taxon-name>). Trudy Instituta Okeanologii Imeni P.P.</article-title><source>Shirshova</source><volume>121</volume>: <fpage>97</fpage>–<lpage>140</lpage>. [In Russian]</mixed-citation></ref></ref-list></tp:taxon-treatment>
