# Supplementary material for: ﻿New records of two roughy fish species of Hoplostethus and a confirmed record of H.crassispinus Kotlyar, 1980 (Trachichthyiformes, Trachichthyidae) from Taiwan
Source: Zookeys. 2023 Feb 22;1149:85–101. doi: 10.3897/zookeys.1149.96233 (PMC10208361; doi:10.3897/zookeys.1149.96233)
Supplement: XML Treatment for Hoplostethus crassispinus [file zookeys.1149.96233-treatment4.xml]

<!DOCTYPE tp:taxon-treatment
  PUBLIC "-//TaxonX//DTD Taxonomic Treatment Publishing DTD v0 20100105//EN" "tax-treatment-NSO.dtd">
<tp:taxon-treatment xmlns:tp="http://www.plazi.org/taxpub"><tp:treatment-meta><kwd-group><label>Taxon classification</label><kwd>
                <named-content content-type="kingdom">Animalia</named-content>
              </kwd><kwd>
                <named-content content-type="order">Trachichthyiformes</named-content>
              </kwd><kwd>
                <named-content content-type="family">Trachichthyidae</named-content>
              </kwd></kwd-group><mixed-citation publication-type="journal"><person-group><name><surname>Su</surname><given-names>Yo</given-names></name><name><surname>Lin</surname><given-names>Hsiu-Chin</given-names></name><name><surname>Ho</surname><given-names>Hsuan-Ching</given-names></name></person-group><article-title>﻿New records of two roughy fish species of <italic><tp:taxon-name><tp:taxon-name-part taxon-name-part-type="genus" reg="Hoplostethus">Hoplostethus</tp:taxon-name-part></tp:taxon-name></italic> and a confirmed record of <italic><tp:taxon-name><tp:taxon-name-part taxon-name-part-type="genus" reg="Hoplostethus">H.</tp:taxon-name-part><tp:taxon-name-part taxon-name-part-type="species" reg="crassispinus">crassispinus</tp:taxon-name-part></tp:taxon-name></italic> Kotlyar, 1980 (<tp:taxon-name><tp:taxon-name-part taxon-name-part-type="order">Trachichthyiformes</tp:taxon-name-part></tp:taxon-name>, <tp:taxon-name><tp:taxon-name-part taxon-name-part-type="family">Trachichthyidae</tp:taxon-name-part></tp:taxon-name>) from Taiwan</article-title><source>Zookeys</source><day>22</day><month>02</month><year>2023</year><volume>1149</volume><fpage>85</fpage><lpage>101</lpage><pub-id pub-id-type="doi">10.3897/zookeys.1149.96233</pub-id></mixed-citation></tp:treatment-meta><tp:nomenclature><label>﻿</label><tp:taxon-name>
              <object-id xmlns:xlink="http://www.w3.org/1999/xlink" content-type="arpha" xlink:type="simple">29C5D38B-6FFC-5E74-9D65-A52D6B123B54</object-id>
              <tp:taxon-name-part taxon-name-part-type="genus" reg="Hoplostethus">Hoplostethus</tp:taxon-name-part>
              <tp:taxon-name-part taxon-name-part-type="species" reg="crassispinus">crassispinus</tp:taxon-name-part>
            </tp:taxon-name><tp:taxon-authority>Kotlyar, 1980</tp:taxon-authority><xref ref-type="fig" rid="F6">Figs 6</xref><xref ref-type="fig" rid="F7">, 7</xref><xref ref-type="table" rid="T3">; Tables 3</xref><xref ref-type="table" rid="T4">, 4 Chinese name: 重胸燧鯛</xref><tp:nomenclature-citation-list><tp:nomenclature-citation><tp:taxon-name>
                  <tp:taxon-name-part taxon-name-part-type="genus" reg="Hoplostethus">Hoplostethus</tp:taxon-name-part>
                  <tp:taxon-name-part taxon-name-part-type="species" reg="crassispinus">crassispinus</tp:taxon-name-part>
                </tp:taxon-name><comment>Kotlyar, 1980: 1055 (type locality: Emperor Seamount Chain, Northwest Pacific, 31°05'00"N–32°01'00"N, 173°10'00"E–175°55'00"E, depth 280–360 m)–<xref ref-type="bibr" rid="B7">Kotlyar 1986</xref>: 127 (new record from Kyushu-Palau Ridge, <named-content xmlns:xlink="http://www.w3.org/1999/xlink" content-type="dwc:verbatimCoordinates" xlink:type="simple"><named-content content-type="geo-json" specific-use="{&#34;type&#34;:&#34;Point&#34;,&#34;coordinates&#34;:[135.686111,25.133333]}" id="NCID0E4RBG" xlink:type="simple">25°08'00"N, 135°41'10"E</named-content></named-content>, depth 560–600 m); <xref ref-type="bibr" rid="B8">Kotlyar 1996</xref>: 152; <xref ref-type="bibr" rid="B10">Moore and Dodd 2010</xref>: 138; <xref ref-type="bibr" rid="B9">Kotlyar 2011</xref>: 152; <xref ref-type="bibr" rid="B12">Roberts and Gomon 2012</xref>: 341; <xref ref-type="bibr" rid="B15">Su et al. 2022</xref>: 10.</comment></tp:nomenclature-citation><tp:nomenclature-citation><tp:taxon-name>
                  <tp:taxon-name-part taxon-name-part-type="genus" reg="Hoplostethus">Hoplostethus</tp:taxon-name-part>
                </tp:taxon-name><comment>sp.–<xref ref-type="bibr" rid="B5">Koeda et al. 2021</xref>: 17, fig. 5H (Ritto Seamount, western Mariana Ridge, western Pacific, 21°37'00"N–21°57'00"N, 141°53'00"E–142°13'00"E, depth 538 m).</comment></tp:nomenclature-citation></tp:nomenclature-citation-list></tp:nomenclature><tp:treatment-sec sec-type="material" id="SECID0EETBG"><title>Material examined.</title><p><named-content xmlns:xlink="http://www.w3.org/1999/xlink" content-type="dwc:institutional_code" xlink:title="Academia Sinica, Biodiversity Research Center, Taipei, Taiwan" xlink:href="http://grbio.org/institution/academia-sinica-institute-zoology-ichthyology-collection" xlink:type="simple">ASIZP</named-content> 0065017, 86.3 mm <abbrev xmlns:xlink="http://www.w3.org/1999/xlink" xlink:title="standard length" id="ABBRID0EPTBG" xlink:type="simple">SL</abbrev>, off the coast of Nanfang-ao fishing port, Yilan, northeastern Taiwan (ca <named-content xmlns:xlink="http://www.w3.org/1999/xlink" content-type="dwc:verbatimCoordinates" xlink:type="simple"><named-content content-type="geo-json" specific-use="{&#34;type&#34;:&#34;Point&#34;,&#34;coordinates&#34;:[121.870058,24.581433]}" id="NCID0EWTBG" xlink:type="simple">24°34'53.16"N, 121°52'12.21"E</named-content></named-content>), 27 June 2004, bottom trawl, collected by <tp:taxon-name><tp:taxon-name-part taxon-name-part-type="genus" reg="Hoplostethus">H.</tp:taxon-name-part></tp:taxon-name>-C. Ho.</p></tp:treatment-sec><tp:treatment-sec sec-type="description" id="SECID0EBUBG"><title>Description of <named-content xmlns:xlink="http://www.w3.org/1999/xlink" content-type="dwc:institutional_code" xlink:title="Academia Sinica, Biodiversity Research Center, Taipei, Taiwan" xlink:href="http://grbio.org/institution/academia-sinica-institute-zoology-ichthyology-collection" xlink:type="simple">ASIZP</named-content> 0065017.</title><p>Meristic and morphometric data are provided in Tables <xref ref-type="table" rid="T3">3</xref>, <xref ref-type="table" rid="T4">4</xref>.</p><table-wrap id="T3" position="float" orientation="portrait"><label>Table 3.</label><caption><p>Meristic data of <italic><tp:taxon-name><tp:taxon-name-part taxon-name-part-type="genus" reg="Hoplostehus">Hoplostehus</tp:taxon-name-part><tp:taxon-name-part taxon-name-part-type="species" reg="crassispinus">crassispinus</tp:taxon-name-part></tp:taxon-name></italic>. Data of type and other specimens were obtained from <xref ref-type="bibr" rid="B6">Kotlyar (1980)</xref> and <xref ref-type="bibr" rid="B7">Kotlyar (1986)</xref>. Paired-fin characters are presented as left/right.</p></caption><table id="TID0E65BG" rules="all"><tbody><tr><th rowspan="3" colspan="1"/><th rowspan="1" colspan="3">
                      <italic>
                        <tp:taxon-name><tp:taxon-name-part taxon-name-part-type="genus" reg="Hoplostethus">Hoplostethus</tp:taxon-name-part><tp:taxon-name-part taxon-name-part-type="species" reg="crassispinus">crassispinus</tp:taxon-name-part></tp:taxon-name>
                      </italic>
                    </th></tr><tr><th rowspan="1" colspan="1">This study</th><th rowspan="1" colspan="1">
                      <xref ref-type="bibr" rid="B6">Kotlyar (1980)</xref>
                    </th><th rowspan="1" colspan="1">
                      <xref ref-type="bibr" rid="B7">Kotlyar (1986)</xref>
                    </th></tr><tr><th rowspan="1" colspan="1"><named-content xmlns:xlink="http://www.w3.org/1999/xlink" content-type="dwc:institutional_code" xlink:title="Academia Sinica, Biodiversity Research Center, Taipei, Taiwan" xlink:href="http://grbio.org/institution/academia-sinica-institute-zoology-ichthyology-collection" xlink:type="simple">ASIZP</named-content> 0065017</th><th rowspan="1" colspan="1">Types and non-types</th><th rowspan="1" colspan="1">All specimens (<italic>n</italic> = 16)</th></tr><tr><td rowspan="1" colspan="1">Dorsal-fin elements</td><td rowspan="1" colspan="1">VI, 13</td><td rowspan="1" colspan="1">VI–VII, 12–13</td><td rowspan="1" colspan="1">VI–VII, 12–13</td></tr><tr><td rowspan="1" colspan="1">Pectoral-fin elements</td><td rowspan="1" colspan="1">17/15</td><td rowspan="1" colspan="1">16–17</td><td rowspan="1" colspan="1">15–17</td></tr><tr><td rowspan="1" colspan="1">Pelvic-fin elements</td><td rowspan="1" colspan="1">I, 6/I, 6</td><td rowspan="1" colspan="1">I, 6</td><td rowspan="1" colspan="1">I, 6</td></tr><tr><td rowspan="1" colspan="1">Anal-fin elements</td><td rowspan="1" colspan="1">III, 9</td><td rowspan="1" colspan="1">III, 9</td><td rowspan="1" colspan="1">III–IV, 8–9</td></tr><tr><td rowspan="1" colspan="1">Gill rakers</td><td rowspan="1" colspan="1">5+1+12=18</td><td rowspan="1" colspan="1">6+1+11–13=18–20</td><td rowspan="1" colspan="1">6+1+11–13=18–20</td></tr><tr><td rowspan="1" colspan="1">Pseudobranchial filaments</td><td rowspan="1" colspan="1">27</td><td rowspan="1" colspan="1">N/A</td><td rowspan="1" colspan="1">23–28</td></tr><tr><td rowspan="1" colspan="1">Lateral-line scales</td><td rowspan="1" colspan="1">28</td><td rowspan="1" colspan="1">27–29</td><td rowspan="1" colspan="1">28–30</td></tr><tr><td rowspan="1" colspan="1">Abdominal scutes</td><td rowspan="1" colspan="1">15</td><td rowspan="1" colspan="1">11–15</td><td rowspan="1" colspan="1">10–15</td></tr><tr><td rowspan="1" colspan="1">Predorsal scales</td><td rowspan="1" colspan="1">23</td><td rowspan="1" colspan="1">N/A</td><td rowspan="1" colspan="1">21–23</td></tr><tr><td rowspan="1" colspan="1">Pyloric caeca</td><td rowspan="1" colspan="1">N/A</td><td rowspan="1" colspan="1">40–50</td><td rowspan="1" colspan="1">40–50</td></tr><tr><td rowspan="1" colspan="1">Vertebrae</td><td rowspan="1" colspan="1">11+16=27</td><td rowspan="1" colspan="1">10+16=26</td><td rowspan="1" colspan="1">10+16=26</td></tr></tbody></table></table-wrap><table-wrap id="T4" position="float" orientation="portrait"><label>Table 4.</label><caption><p>Morphometric data of <italic><tp:taxon-name><tp:taxon-name-part taxon-name-part-type="genus" reg="Hoplostethus">Hoplostethus</tp:taxon-name-part><tp:taxon-name-part taxon-name-part-type="species" reg="crassispinus">crassispinus</tp:taxon-name-part></tp:taxon-name></italic>. Data of type and other specimens were obtained from <xref ref-type="bibr" rid="B6">Kotlyar (1980)</xref> and <xref ref-type="bibr" rid="B7">Kotlyar (1986)</xref>. Abbreviations: A, anal-fin; C, caudal-fin; D, dorsal-fin; <abbrev xmlns:xlink="http://www.w3.org/1999/xlink" xlink:title="gill raker" id="ABBRID0E13BG" xlink:type="simple">GR</abbrev>, gill raker; <abbrev xmlns:xlink="http://www.w3.org/1999/xlink" xlink:title="forehead height" id="ABBRID0E53BG" xlink:type="simple">HF</abbrev>, forehead height; <abbrev xmlns:xlink="http://www.w3.org/1999/xlink" xlink:title="head length" id="ABBRID0EC4BG" xlink:type="simple">HL</abbrev>, head length; <abbrev xmlns:xlink="http://www.w3.org/1999/xlink" xlink:title="holotype" id="ABBRID0EG4BG" xlink:type="simple">HT</abbrev>, holotype; <abbrev xmlns:xlink="http://www.w3.org/1999/xlink" xlink:title="non-type" id="ABBRID0EK4BG" xlink:type="simple">NT</abbrev>, non-type; P, pectoral-fin; V, pelvic-fin.</p></caption><table id="TID0EHIAI" rules="all"><tbody><tr><th rowspan="2" colspan="1"/><th rowspan="1" colspan="2">This study</th><th rowspan="1" colspan="1">
                      <xref ref-type="bibr" rid="B6">Kotlyar (1980)</xref>
                    </th><th rowspan="1" colspan="1">
                      <xref ref-type="bibr" rid="B7">Kotlyar (1986)</xref>
                    </th></tr><tr><th rowspan="1" colspan="2"><named-content xmlns:xlink="http://www.w3.org/1999/xlink" content-type="dwc:institutional_code" xlink:title="Academia Sinica, Biodiversity Research Center, Taipei, Taiwan" xlink:href="http://grbio.org/institution/academia-sinica-institute-zoology-ichthyology-collection" xlink:type="simple">ASIZP</named-content> 0065017</th><th rowspan="1" colspan="1"><abbrev xmlns:xlink="http://www.w3.org/1999/xlink" xlink:title="holotype" id="ABBRID0EX5BG" xlink:type="simple">HT</abbrev> (PT; <abbrev xmlns:xlink="http://www.w3.org/1999/xlink" xlink:title="non-type" id="ABBRID0E25BG" xlink:type="simple">NT</abbrev>) (<italic>n</italic> = 5)</th><th rowspan="1" colspan="1">All specimens (<italic>n</italic> = 16)</th></tr><tr><td rowspan="1" colspan="1"><abbrev xmlns:xlink="http://www.w3.org/1999/xlink" xlink:title="standard length" id="ABBRID0EM6BG" xlink:type="simple">SL</abbrev> (mm)</td><td rowspan="1" colspan="1">89.3</td><td rowspan="1" colspan="1"/><td rowspan="1" colspan="1">192 (136–161)</td><td rowspan="1" colspan="1">135–254</td></tr><tr><td rowspan="1" colspan="1"/><td rowspan="1" colspan="1">%<abbrev xmlns:xlink="http://www.w3.org/1999/xlink" xlink:title="standard length" id="ABBRID0EFAAI" xlink:type="simple">SL</abbrev></td><td rowspan="1" colspan="1">%<abbrev xmlns:xlink="http://www.w3.org/1999/xlink" xlink:title="head length" id="ABBRID0EMAAI" xlink:type="simple">HL</abbrev></td><td rowspan="1" colspan="1">%<abbrev xmlns:xlink="http://www.w3.org/1999/xlink" xlink:title="standard length" id="ABBRID0ETAAI" xlink:type="simple">SL</abbrev></td><td rowspan="1" colspan="1">%<abbrev xmlns:xlink="http://www.w3.org/1999/xlink" xlink:title="standard length" id="ABBRID0E1AAI" xlink:type="simple">SL</abbrev></td></tr><tr><td rowspan="1" colspan="1">
                      <abbrev xmlns:xlink="http://www.w3.org/1999/xlink" xlink:title="head length" id="ABBRID0ECBAI" xlink:type="simple">HL</abbrev>
                    </td><td rowspan="1" colspan="1">37.5</td><td rowspan="1" colspan="1"/><td rowspan="1" colspan="1">37.5 (36.0–37.1)</td><td rowspan="1" colspan="1">34.3–37.8</td></tr><tr><td rowspan="1" colspan="1">Head depth</td><td rowspan="1" colspan="1">40.6</td><td rowspan="1" colspan="1">108.1</td><td rowspan="1" colspan="1">41.6 (37.8–40.0)</td><td rowspan="1" colspan="1">37.8–44.0</td></tr><tr><td rowspan="1" colspan="1">Predorsal length</td><td rowspan="1" colspan="1">47.4</td><td rowspan="1" colspan="1">126.2</td><td rowspan="1" colspan="1">48.9 (46.4–47.5)</td><td rowspan="1" colspan="1">45.3–50.4</td></tr><tr><td rowspan="1" colspan="1">Prepectoral length</td><td rowspan="1" colspan="1">35.4</td><td rowspan="1" colspan="1">94.3</td><td rowspan="1" colspan="1">36.4 (36.8–39.2)</td><td rowspan="1" colspan="1">36.4–40.4</td></tr><tr><td rowspan="1" colspan="1">Prepelvic length</td><td rowspan="1" colspan="1">36.1</td><td rowspan="1" colspan="1">96.2</td><td rowspan="1" colspan="1">41.1 (40.4–45.0)</td><td rowspan="1" colspan="1">38.3–45.0</td></tr><tr><td rowspan="1" colspan="1">Preanal length</td><td rowspan="1" colspan="1">64.5</td><td rowspan="1" colspan="1">171.7</td><td rowspan="1" colspan="1">66.6 (66.9–73.3)</td><td rowspan="1" colspan="1">66.6–74.6</td></tr><tr><td rowspan="1" colspan="1">Snout length</td><td rowspan="1" colspan="1">7.2</td><td rowspan="1" colspan="1">19.1</td><td rowspan="1" colspan="1">9.4 (8.8–10.7)</td><td rowspan="1" colspan="1">7.9–10.7</td></tr><tr><td rowspan="1" colspan="1">Eye diameter</td><td rowspan="1" colspan="1">12.9</td><td rowspan="1" colspan="1">34.3</td><td rowspan="1" colspan="1">10.9 (11.0–11.4)</td><td rowspan="1" colspan="1">9.6–13.1</td></tr><tr><td rowspan="1" colspan="1">Interorbital length</td><td rowspan="1" colspan="1">11.5</td><td rowspan="1" colspan="1">30.7</td><td rowspan="1" colspan="1">11.4 (9.9–11.0)</td><td rowspan="1" colspan="1">9.9–12.0</td></tr><tr><td rowspan="1" colspan="1">Upper-jaw length</td><td rowspan="1" colspan="1">26.5</td><td rowspan="1" colspan="1">70.5</td><td rowspan="1" colspan="1">26.5 (24.4–26.0)</td><td rowspan="1" colspan="1">24.2–27.4</td></tr><tr><td rowspan="1" colspan="1">Lower-jaw length</td><td rowspan="1" colspan="1">26.7</td><td rowspan="1" colspan="1">71.1</td><td rowspan="1" colspan="1">27.0 (24.4–26.4)</td><td rowspan="1" colspan="1">24.2–27.8</td></tr><tr><td rowspan="1" colspan="1">HF1</td><td rowspan="1" colspan="1">4.0</td><td rowspan="1" colspan="1">10.6</td><td rowspan="1" colspan="1">3.1 (2.8–3.7)</td><td rowspan="1" colspan="1">2.5–4.5</td></tr><tr><td rowspan="1" colspan="1">HF2</td><td rowspan="1" colspan="1">6.2</td><td rowspan="1" colspan="1">16.6</td><td rowspan="1" colspan="1">N/A</td><td rowspan="1" colspan="1">N/A</td></tr><tr><td rowspan="1" colspan="1">Postorbital length</td><td rowspan="1" colspan="1">18.8</td><td rowspan="1" colspan="1">50.1</td><td rowspan="1" colspan="1">17.2 (14.7–16.3)</td><td rowspan="1" colspan="1">14.6–17.4</td></tr><tr><td rowspan="1" colspan="1">P length</td><td rowspan="1" colspan="1">30.6</td><td rowspan="1" colspan="1">81.4</td><td rowspan="1" colspan="1">30.2 (26.4–30.1)</td><td rowspan="1" colspan="1">25.6–30.9</td></tr><tr><td rowspan="1" colspan="1">D–P length</td><td rowspan="1" colspan="1">36.5</td><td rowspan="1" colspan="1">97.3</td><td rowspan="1" colspan="1">N/A</td><td rowspan="1" colspan="1">N/A</td></tr><tr><td rowspan="1" colspan="1">D–V length</td><td rowspan="1" colspan="1">50.5</td><td rowspan="1" colspan="1">134.6</td><td rowspan="1" colspan="1">N/A</td><td rowspan="1" colspan="1">N/A</td></tr><tr><td rowspan="1" colspan="1">Body height</td><td rowspan="1" colspan="1">52.4</td><td rowspan="1" colspan="1">139.5</td><td rowspan="1" colspan="1">51.5 (47.8–51.4)</td><td rowspan="1" colspan="1">47.8–53.7</td></tr><tr><td rowspan="1" colspan="1">V length</td><td rowspan="1" colspan="1">25.1</td><td rowspan="1" colspan="1">66.9</td><td rowspan="1" colspan="1">21.9 (18.6–22.5)</td><td rowspan="1" colspan="1">N/A</td></tr><tr><td rowspan="1" colspan="1">V spine length</td><td rowspan="1" colspan="1">18.7</td><td rowspan="1" colspan="1">49.8</td><td rowspan="1" colspan="1">N/A</td><td rowspan="1" colspan="1">N/A</td></tr><tr><td rowspan="1" colspan="1">P–V length</td><td rowspan="1" colspan="1">11.0</td><td rowspan="1" colspan="1">29.3</td><td rowspan="1" colspan="1">10.9 (8.8–11.2)</td><td rowspan="1" colspan="1">8.8–12.6</td></tr><tr><td rowspan="1" colspan="1">D–A length</td><td rowspan="1" colspan="1">54.4</td><td rowspan="1" colspan="1">144.9</td><td rowspan="1" colspan="1">N/A</td><td rowspan="1" colspan="1">N/A</td></tr><tr><td rowspan="1" colspan="1">V–A length</td><td rowspan="1" colspan="1">32.2</td><td rowspan="1" colspan="1">85.8</td><td rowspan="1" colspan="1">29.1 (27.1–37.3)</td><td rowspan="1" colspan="1">27.1–37.9</td></tr><tr><td rowspan="1" colspan="1">D length</td><td rowspan="1" colspan="1">40.7</td><td rowspan="1" colspan="1">108.4</td><td rowspan="1" colspan="1">40.0 (37.8–40.0)</td><td rowspan="1" colspan="1">37.0–42.2</td></tr><tr><td rowspan="1" colspan="1">D height</td><td rowspan="1" colspan="1">21.2</td><td rowspan="1" colspan="1">56.6</td><td rowspan="1" colspan="1">N/A</td><td rowspan="1" colspan="1">N/A</td></tr><tr><td rowspan="1" colspan="1">1<sup>st</sup> D spine length</td><td rowspan="1" colspan="1">7.9</td><td rowspan="1" colspan="1">20.9</td><td rowspan="1" colspan="1">N/A</td><td rowspan="1" colspan="1">N/A</td></tr><tr><td rowspan="1" colspan="1">2<sup>nd</sup> D spine length</td><td rowspan="1" colspan="1">broken</td><td rowspan="1" colspan="1"/><td rowspan="1" colspan="1">N/A</td><td rowspan="1" colspan="1">N/A</td></tr><tr><td rowspan="1" colspan="1">Last D spine length</td><td rowspan="1" colspan="1">20.2</td><td rowspan="1" colspan="1">53.8</td><td rowspan="1" colspan="1">N/A</td><td rowspan="1" colspan="1">N/A</td></tr><tr><td rowspan="1" colspan="1">A length</td><td rowspan="1" colspan="1">19.6</td><td rowspan="1" colspan="1">52.3</td><td rowspan="1" colspan="1">20.8 (18.6–20.6)</td><td rowspan="1" colspan="1">17.7–20.8</td></tr><tr><td rowspan="1" colspan="1">A height</td><td rowspan="1" colspan="1">16.1</td><td rowspan="1" colspan="1">42.8</td><td rowspan="1" colspan="1">N/A</td><td rowspan="1" colspan="1">N/A</td></tr><tr><td rowspan="1" colspan="1">3<sup>rd</sup> A spine length</td><td rowspan="1" colspan="1">14.2</td><td rowspan="1" colspan="1">37.7</td><td rowspan="1" colspan="1">N/A</td><td rowspan="1" colspan="1">N/A</td></tr><tr><td rowspan="1" colspan="1">Postanal length</td><td rowspan="1" colspan="1">24.6</td><td rowspan="1" colspan="1">65.6</td><td rowspan="1" colspan="1">24.4 (21.4–24.2)</td><td rowspan="1" colspan="1">N/A</td></tr><tr><td rowspan="1" colspan="1">Postdorsal length</td><td rowspan="1" colspan="1">27.9</td><td rowspan="1" colspan="1">74.3</td><td rowspan="1" colspan="1">25.4 (24.3–25.7)</td><td rowspan="1" colspan="1">N/A</td></tr><tr><td rowspan="1" colspan="1">Caudal-peduncle height</td><td rowspan="1" colspan="1">13.4</td><td rowspan="1" colspan="1">35.8</td><td rowspan="1" colspan="1">14.0 (13.6–14.0)</td><td rowspan="1" colspan="1">N/A</td></tr><tr><td rowspan="1" colspan="1">C length</td><td rowspan="1" colspan="1">35.5</td><td rowspan="1" colspan="1">94.5</td><td rowspan="1" colspan="1">N/A</td><td rowspan="1" colspan="1">N/A</td></tr><tr><td rowspan="1" colspan="1">Longest <abbrev xmlns:xlink="http://www.w3.org/1999/xlink" xlink:title="gill raker" id="ABBRID0EATAI" xlink:type="simple">GR</abbrev></td><td rowspan="1" colspan="1">9.0</td><td rowspan="1" colspan="1">23.9</td><td rowspan="1" colspan="1">6.8 (6.2–6.6)</td><td rowspan="1" colspan="1">5.1–9.9</td></tr><tr><td rowspan="1" colspan="1">Gill filament at angle</td><td rowspan="1" colspan="1">2.1</td><td rowspan="1" colspan="1">5.5</td><td rowspan="1" colspan="1">N/A</td><td rowspan="1" colspan="1">N/A</td></tr><tr><td rowspan="1" colspan="1">Longest pseudobranchial filament</td><td rowspan="1" colspan="1">3.9</td><td rowspan="1" colspan="1">10.5</td><td rowspan="1" colspan="1">N/A</td><td rowspan="1" colspan="1">3.5–4.2</td></tr></tbody></table></table-wrap><p>Dorsal-fin rays VI, 13; pectoral-fin rays 17/15; pelvic-fin rays I, 6/I, 6; anal-fin rays III, 9; principal caudal-fin rays 10+9, uppermost and lowermost rays unbranched; procurrent caudal-fin rays 7 dorsally and 7 ventrally; gill rakers on outer surface of first gill arch 5+1+12=18; lateral-line scales 28; predorsal scales 23; abdominal scutes 15; vertebrae 11+16=27; pseudobranchial filaments 24; branchiostegal rays 8; supraneural and pterygiophore insertion formula: 0/0/2+1/1/1/1 (spinous dorsal fin only).</p><p>Body oblong, distinctly longer than deep, depth at dorsal-fin origin 1.9 in <abbrev xmlns:xlink="http://www.w3.org/1999/xlink" xlink:title="standard length" id="ABBRID0ESUAI" xlink:type="simple">SL</abbrev>. Head large, its length 2.7% in <abbrev xmlns:xlink="http://www.w3.org/1999/xlink" xlink:title="standard length" id="ABBRID0EWUAI" xlink:type="simple">SL</abbrev>, its height slightly smaller than its length, 0.9% in <abbrev xmlns:xlink="http://www.w3.org/1999/xlink" xlink:title="head length" id="ABBRID0E1UAI" xlink:type="simple">HL</abbrev>; upper profile in front of dorsal fin rounded, slightly curved to back of head, with somewhat rounded forehead, and abrupt downturn above maxilla; forehead broad, HF1 9.4 and HF2 6.0 in <abbrev xmlns:xlink="http://www.w3.org/1999/xlink" xlink:title="head length" id="ABBRID0E5UAI" xlink:type="simple">HL</abbrev>; eyes rather large, 2.9 in <abbrev xmlns:xlink="http://www.w3.org/1999/xlink" xlink:title="head length" id="ABBRID0ECVAI" xlink:type="simple">HL</abbrev>; snout length 5.2 in <abbrev xmlns:xlink="http://www.w3.org/1999/xlink" xlink:title="head length" id="ABBRID0EGVAI" xlink:type="simple">HL</abbrev>; space between eyes convex and broad, interorbital width 3.3 in <abbrev xmlns:xlink="http://www.w3.org/1999/xlink" xlink:title="head length" id="ABBRID0EKVAI" xlink:type="simple">HL</abbrev>; crests on head bones well developed and covered with very tiny spinules.</p><p>Mouth large, posterior end of maxilla slightly reaching beyond vertical through posterior margin of eye. Nostrils right before anterior margin of eye, slightly higher than horizontal through center of eye; posterior nostril distinctly larger than anterior nostril; eyes rather ventrally placed, upper margin of eye distinctly lower than horizontal through lateral-line origin (Fig. <xref ref-type="fig" rid="F7">7A</xref>).</p><p>Most of lateral and medial surfaces of premaxilla and dentary covered with villiform teeth; no teeth at symphyseal notch of premaxilla and knob at symphysis of dentaries. Narrow band of villiform teeth on palatine; vomer toothless. Gill rakers on first and second arch rod-shaped, laterally compressed; those in outer row of first arch longest; those on inner row of first arch and both inner and outer rows of second to fourth arches short.</p><p>Preopercular spine rather long, its tip reaching pelvic-fin base. Longest gill raker 1.4 in eye diameter; gill filaments at angle of first gill arch very short, ca 6.2 in eye diameter, and ca 1.9 in length of longest pseudobranchial filaments.</p><p>Body scales firmly attached, cycloid scales present on pectoral-fin region, elsewhere covered with ctenoid scales; isthmus and gular region naked; lateral-line scales enlarged, ca 2–3 times size of body scales; center of each lateral-line scale without distinct spine; enlarged scales (scutes) covering abdomen region, their bases covered with body scales, all scutes with single tip; predorsal scales enlarged and forming ridge.</p><p>Dorsal-fin spines progressively longer posteriorly, greatest increase in length from first to third spine; first ray unbranched, others branched; outer margin of dorsal-fin rays nearly straight. Pectoral fin truncated, slightly rounded; rather long, reaching to third anal-fin spine. Pelvic fin rather long, reaching 14<sup>th</sup> abdominal scute.</p></tp:treatment-sec><tp:treatment-sec sec-type="Coloration" id="SECID0E2VAI"><title>Coloration.</title><p>Preserved specimen yellowish-brown (Fig. <xref ref-type="fig" rid="F6">6</xref>); all fin spines paler than body color. Membranes between dorsal-fin spines with black pigmentations. Oral cavity, including underside of tongue mostly black, with some portions slightly whitish (Fig. <xref ref-type="fig" rid="F7">7B</xref>). Inner side of opercle and peritoneum black. A recent study documented a reddish body color with a silvery abdomen (<xref ref-type="bibr" rid="B5">Koeda et al. 2021</xref>: 10).</p><fig id="F6" position="float" orientation="portrait"><object-id xmlns:xlink="http://www.w3.org/1999/xlink" content-type="doi" xlink:type="simple">10.3897/zookeys.1149.96233.figure6</object-id><object-id xmlns:xlink="http://www.w3.org/1999/xlink" content-type="arpha" xlink:type="simple">C0013E95-2EB3-5F98-A467-CC606533361F</object-id><label>Figure 6.</label><caption><p><italic><tp:taxon-name><tp:taxon-name-part taxon-name-part-type="genus" reg="Hoplostethus">Hoplostethus</tp:taxon-name-part><tp:taxon-name-part taxon-name-part-type="species" reg="crassispinus">crassispinus</tp:taxon-name-part></tp:taxon-name></italic> Kotlyar, 1980, ASIZP0065017, 86.3 mm <abbrev xmlns:xlink="http://www.w3.org/1999/xlink" xlink:title="standard length" id="ABBRID0EAXAI" xlink:type="simple">SL</abbrev>, Yilan, Taiwan.</p></caption><graphic xmlns:xlink="http://www.w3.org/1999/xlink" xlink:href="zookeys-1149-085_article-96233__-g006.jpg" position="float" orientation="portrait" xlink:type="simple" id="oo_814229.jpg"><uri content-type="original_file" xlink:type="simple">https://binary.pensoft.net/fig/814229</uri></graphic></fig><fig id="F7" position="float" orientation="portrait"><object-id xmlns:xlink="http://www.w3.org/1999/xlink" content-type="doi" xlink:type="simple">10.3897/zookeys.1149.96233.figure7</object-id><object-id xmlns:xlink="http://www.w3.org/1999/xlink" content-type="arpha" xlink:type="simple">F5F719ED-6784-533A-8DFA-251647A65954</object-id><label>Figure 7.</label><caption><p><italic><tp:taxon-name><tp:taxon-name-part taxon-name-part-type="genus" reg="Hoplostethus">Hoplostethus</tp:taxon-name-part><tp:taxon-name-part taxon-name-part-type="species" reg="crassispinus">crassispinus</tp:taxon-name-part></tp:taxon-name></italic>, ASIZP0065017, 86.3 mm <abbrev xmlns:xlink="http://www.w3.org/1999/xlink" xlink:title="standard length" id="ABBRID0E3XAI" xlink:type="simple">SL</abbrev><bold>A</bold> relative position of the eye and the horizontal level of lateral-line origin (white dashed line) <bold>B</bold> coloration of the oral cavity. Images not to scale.</p></caption><graphic xmlns:xlink="http://www.w3.org/1999/xlink" xlink:href="zookeys-1149-085_article-96233__-g007.jpg" position="float" orientation="portrait" xlink:type="simple" id="oo_814230.jpg"><uri content-type="original_file" xlink:type="simple">https://binary.pensoft.net/fig/814230</uri></graphic></fig></tp:treatment-sec><tp:treatment-sec sec-type="distribution" id="SECID0EJYAI"><title>Distribution.</title><p>Originally described from the Emperor Seamount Chain (<xref ref-type="bibr" rid="B6">Kotlyar 1980</xref>) and subsequently recorded from the Kyushu-Palau Ridge (<xref ref-type="bibr" rid="B7">Kotlyar 1986</xref>). Although <xref ref-type="bibr" rid="B9">Kotlyar (2011)</xref> stated that this species may be restricted to these areas, our specimen confirmed the species’ westward extension.</p></tp:treatment-sec><tp:treatment-sec sec-type="remarks" id="SECID0E2YAI"><title>Remarks.</title><p>The present specimen is identified as <italic><tp:taxon-name><tp:taxon-name-part taxon-name-part-type="genus" reg="Hoplostethus">H.</tp:taxon-name-part><tp:taxon-name-part taxon-name-part-type="species" reg="crassispinus">crassispinus</tp:taxon-name-part></tp:taxon-name></italic> by having a lower eye position, with the upper margin of the eye distinctly below the horizontal through lateral-line origin, a moderately long pectoral fin, with its end slightly exceeding the vertical through anal-fin origin, a blackish oral cavity, including the underside of the tongue, 15 or 17 pectoral-fin rays, and 18 total gill rakers. It can be distinguished from other Taiwanese species by its ventrally positioned eye, the upper margin of which is clearly below the horizontal through lateral-line origin (vs a more dorsally placed eye, the upper margin of the eye at the same horizontal through lateral-line origin in all species in Taiwan).</p><p>Although this species has long been thought to be part of the ichthyofauna of Taiwan (e.g., <xref ref-type="bibr" rid="B13">Shen et al. 1993</xref>; <xref ref-type="bibr" rid="B14">Shen and Wu 2011</xref>; <xref ref-type="bibr" rid="B4">Koeda 2019</xref>), the figures of these studies treated as “<italic><tp:taxon-name><tp:taxon-name-part taxon-name-part-type="genus" reg="Hoplostethus">H.</tp:taxon-name-part><tp:taxon-name-part taxon-name-part-type="species" reg="crassispinus">crassispinus</tp:taxon-name-part></tp:taxon-name></italic>” appear to be an undescribed species (<italic><tp:taxon-name><tp:taxon-name-part taxon-name-part-type="genus" reg="Hoplostethus">H.</tp:taxon-name-part></tp:taxon-name></italic> sp., in <xref ref-type="bibr" rid="B15">Su et al. 2022</xref>). <italic><tp:taxon-name><tp:taxon-name-part taxon-name-part-type="genus" reg="Hoplostethus">Hoplostethus</tp:taxon-name-part><tp:taxon-name-part taxon-name-part-type="species" reg="crassispinus">crassispinus</tp:taxon-name-part></tp:taxon-name></italic> differs from <italic><tp:taxon-name><tp:taxon-name-part taxon-name-part-type="genus" reg="Hoplostethus">H.</tp:taxon-name-part></tp:taxon-name></italic> sp. in having total gill rakers 18–20 (vs 20–22 in <italic><tp:taxon-name><tp:taxon-name-part taxon-name-part-type="genus" reg="Hoplostethus">H.</tp:taxon-name-part></tp:taxon-name></italic> sp.); predorsal scales 21–23 (vs 15–19); pyloric caeca 40–50 (vs 36); oral cavity blackish in adults (vs oral cavity whitish in adults); upper margin of the eye clearly below the horizontal through lateral-line origin (vs at the same horizontal level); gular region naked (vs gular region covered with ctenoid scales). As mentioned previously, the taxonomic study by Dr M. Gomon is ongoing, and we will await the publication of his findings (<xref ref-type="bibr" rid="B15">Su et al. 2022</xref>).</p><p>Compared to the morphological data provided by <xref ref-type="bibr" rid="B6">Kotlyar (1980</xref>, <xref ref-type="bibr" rid="B7">1986</xref>), our specimen has very slight variations. Due to the fact that all other specimens are significantly larger than ours (135–254 vs 86.3 mm <abbrev xmlns:xlink="http://www.w3.org/1999/xlink" xlink:title="standard length" id="ABBRID0EX2AI" xlink:type="simple">SL</abbrev>), these differences can be attributed to intraspecific variation. We discovered that an additional 136 mm <abbrev xmlns:xlink="http://www.w3.org/1999/xlink" xlink:title="standard length" id="ABBRID0E22AI" xlink:type="simple">SL</abbrev> specimen was used in <xref ref-type="bibr" rid="B6">Kotlyar’s (1980)</xref> description, but did not appear as a registered specimen anywhere in the article; therefore, this specimen is considered non-type material.</p></tp:treatment-sec><ref-list><ref id="B6"><mixed-citation xmlns:xlink="http://www.w3.org/1999/xlink" xlink:type="simple"><person-group><name name-style="western"><surname>Kotlyar</surname><given-names>AN</given-names></name></person-group> (<year>1980</year>) <article-title>A new species of the genus <italic><tp:taxon-name><tp:taxon-name-part taxon-name-part-type="genus">Hoplostethus</tp:taxon-name-part></tp:taxon-name></italic> (<tp:taxon-name><tp:taxon-name-part taxon-name-part-type="family">Trachichthyidae</tp:taxon-name-part></tp:taxon-name>, <tp:taxon-name><tp:taxon-name-part taxon-name-part-type="order">Beryciformes</tp:taxon-name-part></tp:taxon-name>) from the north-west Pacific.</article-title><source>Zoologicheskii Zhurnal [Зоологический журнал]</source><volume>59</volume>(<issue>7</issue>): <fpage>1054</fpage>–<lpage>1059</lpage>. [In Russian]</mixed-citation></ref><ref id="B7"><mixed-citation xmlns:xlink="http://www.w3.org/1999/xlink" xlink:type="simple"><person-group><name name-style="western"><surname>Kotlyar</surname><given-names>AN</given-names></name></person-group> (<year>1986</year>) <article-title>Systematics and distribution of species of the genus <italic><tp:taxon-name><tp:taxon-name-part taxon-name-part-type="genus">Hoplostethus</tp:taxon-name-part></tp:taxon-name></italic> Cuvier (<tp:taxon-name><tp:taxon-name-part taxon-name-part-type="order">Beryciformes</tp:taxon-name-part></tp:taxon-name>, <tp:taxon-name><tp:taxon-name-part taxon-name-part-type="family">Trachichthyidae</tp:taxon-name-part></tp:taxon-name>). Trudy Instituta Okeanologii Imeni P.P.</article-title><source>Shirshova</source><volume>121</volume>: <fpage>97</fpage>–<lpage>140</lpage>. [In Russian]</mixed-citation></ref><ref id="B8"><mixed-citation xmlns:xlink="http://www.w3.org/1999/xlink" xlink:type="simple"><person-group><name name-style="western"><surname>Kotlyar</surname><given-names>AN</given-names></name></person-group> (<year>1996</year>) <source>Beryciform Fishes of the World Ocean.</source><publisher-name>VNIRO Publishing</publisher-name>, <publisher-loc>Moscow</publisher-loc>, <size units="page">368 pp</size>. [In Russian]</mixed-citation></ref><ref id="B10"><mixed-citation xmlns:xlink="http://www.w3.org/1999/xlink" xlink:type="simple"><person-group><name name-style="western"><surname>Moore</surname><given-names>JA</given-names></name><name name-style="western"><surname>Dodd</surname><given-names>KA</given-names></name></person-group> (<year>2010</year>) <article-title>A new species of the roughy genus <italic><tp:taxon-name><tp:taxon-name-part taxon-name-part-type="genus">Hoplostethus</tp:taxon-name-part></tp:taxon-name></italic> (<tp:taxon-name><tp:taxon-name-part taxon-name-part-type="subclass">Teleostei</tp:taxon-name-part></tp:taxon-name>: <tp:taxon-name><tp:taxon-name-part taxon-name-part-type="family">Trachichthyidae</tp:taxon-name-part></tp:taxon-name>) from the Philippines.</article-title><source>Bulletin – Peabody Museum of Natural History</source><volume>51</volume>(<issue>1</issue>): <fpage>137</fpage>–<lpage>144</lpage>. <ext-link xlink:href="10.3374/014.051.0103" ext-link-type="doi" xlink:type="simple">https://doi.org/10.3374/014.051.0103</ext-link></mixed-citation></ref><ref id="B9"><mixed-citation xmlns:xlink="http://www.w3.org/1999/xlink" xlink:type="simple"><person-group><name name-style="western"><surname>Kotlyar</surname><given-names>AN</given-names></name></person-group> (<year>2011</year>) <article-title><italic><tp:taxon-name><tp:taxon-name-part taxon-name-part-type="genus">Hoplostethus</tp:taxon-name-part><tp:taxon-name-part taxon-name-part-type="species">robustispinus</tp:taxon-name-part></tp:taxon-name></italic> (<tp:taxon-name><tp:taxon-name-part taxon-name-part-type="family">Trachichthyidae</tp:taxon-name-part></tp:taxon-name>) from the South China Sea.</article-title><source>Journal of Ichthyology</source><volume>51</volume>(<issue>6</issue>): <fpage>484</fpage>–<lpage>486</lpage>. <ext-link xlink:href="10.1134/S0032945211040096" ext-link-type="doi" xlink:type="simple">https://doi.org/10.1134/S0032945211040096</ext-link></mixed-citation></ref><ref id="B12"><mixed-citation xmlns:xlink="http://www.w3.org/1999/xlink" xlink:type="simple"><person-group><name name-style="western"><surname>Roberts</surname><given-names>CD</given-names></name><name name-style="western"><surname>Gomon</surname><given-names>MF</given-names></name></person-group> (<year>2012</year>) <article-title>A review of giant roughies of the genus <italic><tp:taxon-name><tp:taxon-name-part taxon-name-part-type="genus">Hoplostethus</tp:taxon-name-part></tp:taxon-name></italic> (<tp:taxon-name><tp:taxon-name-part taxon-name-part-type="order">Beryciformes</tp:taxon-name-part></tp:taxon-name>, <tp:taxon-name><tp:taxon-name-part taxon-name-part-type="family">Trachichthyidae</tp:taxon-name-part></tp:taxon-name>), with descriptions of two new Australasian species.</article-title><source>Memoirs of the Museum of Victoria</source><volume>69</volume>: <fpage>341</fpage>–<lpage>354</lpage>. <ext-link xlink:href="10.24199/j.mmv.2012.69.08" ext-link-type="doi" xlink:type="simple">https://doi.org/10.24199/j.mmv.2012.69.08</ext-link></mixed-citation></ref><ref id="B15"><mixed-citation xmlns:xlink="http://www.w3.org/1999/xlink" xlink:type="simple"><person-group><name name-style="western"><surname>Su</surname><given-names>Y</given-names></name><name name-style="western"><surname>Lin</surname><given-names>H-C</given-names></name><name name-style="western"><surname>Ho</surname><given-names>H-C</given-names></name></person-group> (<year>2022</year>) <article-title><italic><tp:taxon-name><tp:taxon-name-part taxon-name-part-type="genus">Hoplostethus</tp:taxon-name-part><tp:taxon-name-part taxon-name-part-type="species">roseus</tp:taxon-name-part></tp:taxon-name></italic>, a new roughy fish from the western Pacific based on morphology and DNA barcoding (family <tp:taxon-name><tp:taxon-name-part taxon-name-part-type="family">Trachichthyidae</tp:taxon-name-part></tp:taxon-name>).</article-title><source>Journal of Fish Biology</source><volume>101</volume>(<issue>3</issue>): <fpage>441</fpage>–<lpage>452</lpage>. <ext-link xlink:href="10.1111/jfb.15086" ext-link-type="doi" xlink:type="simple">https://doi.org/10.1111/jfb.15086</ext-link></mixed-citation></ref><ref id="B5"><mixed-citation xmlns:xlink="http://www.w3.org/1999/xlink" xlink:type="simple"><person-group><name name-style="western"><surname>Koeda</surname><given-names>K</given-names></name><name name-style="western"><surname>Takashima</surname><given-names>S</given-names></name><name name-style="western"><surname>Yamakita</surname><given-names>T</given-names></name><name name-style="western"><surname>Tsuchida</surname><given-names>S</given-names></name><name name-style="western"><surname>Fujiwara</surname><given-names>Y</given-names></name></person-group> (<year>2021</year>) Deep-sea fish fauna on the seamounts of southern Japan with taxonomic notes on the observed species. Journal of Marine Science and Engineering 9(11): e1294. <ext-link xlink:href="10.3390/jmse9111294" ext-link-type="doi" xlink:type="simple">https://doi.org/10.3390/jmse9111294</ext-link></mixed-citation></ref><ref id="B13"><mixed-citation xmlns:xlink="http://www.w3.org/1999/xlink" xlink:type="simple"><person-group><name name-style="western"><surname>Shen</surname><given-names>S-C [Ed.]</given-names></name><name name-style="western"><surname>Chen</surname><given-names>C-H</given-names></name><name name-style="western"><surname>Lee</surname><given-names>S-C</given-names></name><name name-style="western"><surname>Shao</surname><given-names>K-T</given-names></name><name name-style="western"><surname>Mok</surname><given-names>H-K</given-names></name><name name-style="western"><surname>Tseng</surname><given-names>C-S</given-names></name></person-group> (<year>1993</year>) <source>Fishes of Taiwan.</source><publisher-name>Department of Zoology</publisher-name>, <publisher-loc>National Taiwan University, Taipei</publisher-loc>, <size units="page">960 pp</size>.</mixed-citation></ref><ref id="B14"><mixed-citation xmlns:xlink="http://www.w3.org/1999/xlink" xlink:type="simple"><person-group><name name-style="western"><surname>Shen</surname><given-names>S-C</given-names></name><name name-style="western"><surname>Wu</surname><given-names>K-Y</given-names></name></person-group> (<year>2011</year>) <source>Fishes of Taiwan.</source><publisher-name>National Museum of Marine Biology and Aquarium</publisher-name>, <publisher-loc>Pingtung</publisher-loc>, <size units="page">896 pp</size>.</mixed-citation></ref><ref id="B4"><mixed-citation xmlns:xlink="http://www.w3.org/1999/xlink" xlink:type="simple"><person-group><name name-style="western"><surname>Koeda</surname><given-names>K</given-names></name></person-group> (<year>2019</year>) <source>Family <tp:taxon-name><tp:taxon-name-part taxon-name-part-type="family">Trachichthyidae</tp:taxon-name-part></tp:taxon-name>. In: Koeda K, Ho H-C (Eds) Fishes of Southern Taiwan.</source><publisher-name>National Marine Museum of Biology and Aquarium</publisher-name>, <publisher-loc>Checheng</publisher-loc>, <size units="page">1400 pp</size>.</mixed-citation></ref></ref-list></tp:taxon-treatment>
